# Supplementary material for: A new indicator for the Kunming–Montreal Global Biodiversity Framework: Capturing non-monetary benefit data from access and benefit-sharing agreements
Source: Bioscience. 2025 Feb 19;75(4):298–306. doi: 10.1093/biosci/biae132 (PMC12016788; doi:10.1093/biosci/biae132)
Supplement: biae132_Supplemental_Files [file biae132_supplemental_files.zip]

Archive with 4 entries (4 files):
- supplementary table 3.csv
- supplementary_file_1.docx
- supplementary_table_1.csv
- supplementary_table_5.csv
