# Supplementary material for: A new indicator for the Kunming–Montreal Global Biodiversity Framework: Capturing non-monetary benefit data from access and benefit-sharing agreements
Source: Bioscience. 2025 Feb 19;75(4):298–306. doi: 10.1093/biosci/biae132 (PMC12016788; doi:10.1093/biosci/biae132)
Supplement: biae132_Supplemental_Files [file biae132_supplemental_files.zip › supplementary table 3.csv]

subfield_name	priority_area
Accounting	Others
Acoustics and Ultrasonics	Others
Aerospace Engineering	Others
Aging	Public health
Agronomy and Crop Science	Food security
Algebra and Number Theory	Others
Analytical Chemistry	Food security
Anatomy	Public health
Anesthesiology and Pain Medicine	Public health
Animal Science and Zoology	Food security
Anthropology	Others
Applied Mathematics	Others
Applied Microbiology and Biotechnology	Public health
Applied Psychology	Public health
Aquatic Science	Conservation
Archeology	Others
Architecture	Others
Artificial Intelligence	Others
Astronomy and Astrophysics	Others
Atmospheric Science	Conservation
Atomic and Molecular Physics, and Optics	Others
Automotive Engineering	Others
Behavioral Neuroscience	Public health
Biochemistry	Public health
Bioengineering	Others
Biological Psychiatry	Public health
Biomaterials	Public health
Biomedical Engineering	Public health
Biophysics	Public health
Biotechnology	Food security
Building and Construction	Others
Business and International Management	Others
Cancer Research	Public health
Cardiology and Cardiovascular Medicine	Public health
Catalysis	Others
Cell Biology	Public health
Cellular and Molecular Neuroscience	Public health
Ceramics and Composites	Others
Chemical Health and Safety	Public health
Civil and Structural Engineering	Others
Classics	Others
Clinical Biochemistry	Public health
Clinical Psychology	Public health
Cognitive Neuroscience	Public health
Communication	Public health
Complementary and alternative medicine	Public health
Complementary and Manual Therapy	Public health
Computational Mathematics	Others
Computational Mechanics	Others
Computational Theory and Mathematics	Others
Computer Graphics and Computer-Aided Design	Others
Computer Networks and Communications	Others
Computer Science Applications	Others
Computer Vision and Pattern Recognition	Others
Condensed Matter Physics	Others
Conservation	Others
Control and Systems Engineering	Others
Critical Care and Intensive Care Medicine	Public health
Cultural Studies	Others
Demography	Public health
Dermatology	Public health
Development	Public health
Developmental and Educational Psychology	Public health
Developmental Biology	Public health
Developmental Neuroscience	Public health
Discrete Mathematics and Combinatorics	Others
Drug Discovery	Public health
Earth-Surface Processes	Others
Ecological Modeling	Conservation
Ecology	Conservation
Ecology, Evolution, Behavior and Systematics	Conservation
Economics and Econometrics	Others
Education	Public health
Electrical and Electronic Engineering	Others
Electrochemistry	Others
Electronic, Optical and Magnetic Materials	Others
Emergency Medical Services	Public health
Emergency Medicine	Public health
Endocrine and Autonomic Systems	Public health
Endocrinology	Public health
Endocrinology, Diabetes and Metabolism	Public health
Energy Engineering and Power Technology	Others
Environmental Chemistry	Sustainable use
Environmental Engineering	Sustainable use
Epidemiology	Public health
Equine	Others
Experimental and Cognitive Psychology	Public health
Family Practice	Public health
Filtration and Separation	Others
Finance	Others
Fluid Flow and Transfer Processes	Others
Food Science	Food security
Forestry	Sustainable use
Fuel Technology	Others
Gastroenterology	Public health
Gender Studies	Public health
General Agricultural and Biological Sciences	Food security
General Arts and Humanities	Others
General Decision Sciences	Others
General Dentistry	Public health
General Economics, Econometrics and Finance	Others
General Energy	Others
General Engineering	Others
General Health Professions	Public health
General Materials Science	Others
General Psychology	Public health
General Social Sciences	Others
Genetics	Conservation
Geochemistry and Petrology	Others
Geography, Planning and Development	Others
Geology	Others
Geometry and Topology	Others
Geophysics	Others
Geriatrics and Gerontology	Public health
Global and Planetary Change	Sustainable use
Hardware and Architecture	Others
Health	Public health
Health Informatics	Public health
Health Information Management	Public health
Health, Toxicology and Mutagenesis	Public health
Hematology	Public health
Hepatology	Public health
History	Others
History and Philosophy of Science	Others
Horticulture	Food security
Human Factors and Ergonomics	Public health
Human-Computer Interaction	Others
Immunology	Public health
Immunology and Allergy	Public health
Industrial and Manufacturing Engineering	Others
Industrial relations	Others
Infectious Diseases	Public health
Information Systems	Others
Information Systems and Management	Others
Inorganic Chemistry	Others
Insect Science	Conservation
Instrumentation	Others
Internal Medicine	Public health
Issues, ethics and legal aspects	Public health
Language and Linguistics	Others
Law	Others
Leadership and Management	Public health
Library and Information Sciences	Others
Life-span and Life-course Studies	Public health
Linguistics and Language	Others
Literature and Literary Theory	Others
Management Information Systems	Others
Management of Technology and Innovation	Others
Management Science and Operations Research	Others
Management, Monitoring, Policy and Law	Sustainable use
Marketing	Others
Materials Chemistry	Others
Mathematical Physics	Others
Mechanical Engineering	Others
Mechanics of Materials	Others
Media Technology	Others
Medical Laboratory Technology	Public health
Medical Terminology	Public health
Metals and Alloys	Others
Microbiology	Public health
Modeling and Simulation	Others
Molecular Biology	Public health
Molecular Medicine	Public health
Museology	Others
Music	Others
Nature and Landscape Conservation	Conservation
Nephrology	Public health
Neurology	Public health
Neuropsychology and Physiological Psychology	Public health
Nuclear and High Energy Physics	Others
Nuclear Energy and Engineering	Others
Numerical Analysis	Others
Nutrition and Dietetics	Public health
Obstetrics and Gynecology	Public health
Occupational Therapy	Public health
Ocean Engineering	Others
Oceanography	Conservation
Oncology	Public health
Ophthalmology	Public health
Oral Surgery	Public health
Organic Chemistry	Public health
Organizational Behavior and Human Resource Management	Public health
Orthodontics	Public health
Orthopedics and Sports Medicine	Public health
Otorhinolaryngology	Public health
Paleontology	Others
Parasitology	Public health
Pathology and Forensic Medicine	Public health
Pediatrics, Perinatology and Child Health	Public health
Periodontics	Public health
Pharmaceutical Science	Public health
Pharmacology	Public health
Pharmacy	Public health
Philosophy	Others
Physical and Theoretical Chemistry	Others
Physical Therapy, Sports Therapy and Rehabilitation	Public health
Physiology	Public health
Plant Science	Food security
Political Science and International Relations	Others
Pollution	Sustainable use
Polymers and Plastics	Others
Process Chemistry and Technology	Others
Psychiatry and Mental health	Public health
Public Administration	Others
Public Health, Environmental and Occupational Health	Public health
Pulmonary and Respiratory Medicine	Public health
Radiation	Others
Radiological and Ultrasound Technology	Public health
Radiology, Nuclear Medicine and Imaging	Public health
Rehabilitation	Public health
Religious studies	Others
Renewable Energy, Sustainability and the Environment	Sustainable use
Reproductive Medicine	Public health
Research and Theory	Public health
Rheumatology	Public health
Safety Research	Others
Safety, Risk, Reliability and Quality	Others
Sensory Systems	Public health
Signal Processing	Others
Small Animals	Food security
Social Psychology	Public health
Sociology and Political Science	Others
Software	Others
Soil Science	Food security
Space and Planetary Science	Others
Spectroscopy	Others
Speech and Hearing	Public health
Statistical and Nonlinear Physics	Others
Statistics and Probability	Others
Statistics, Probability and Uncertainty	Others
Strategy and Management	Others
Structural Biology	Conservation
Surfaces, Coatings and Films	Others
Surgery	Public health
Theoretical Computer Science	Others
Tourism, Leisure and Hospitality Management	Others
Toxicology	Public health
Transplantation	Public health
Transportation	Others
Urban Studies	Others
Urology	Public health
Virology	Public health
Visual Arts and Performing Arts	Others
Waste Management and Disposal	Sustainable use
Water Science and Technology	Sustainable use
