# Supplementary material for: A new indicator for the Kunming–Montreal Global Biodiversity Framework: Capturing non-monetary benefit data from access and benefit-sharing agreements
Source: Bioscience. 2025 Feb 19;75(4):298–306. doi: 10.1093/biosci/biae132 (PMC12016788; doi:10.1093/biosci/biae132)
Supplement: biae132_Supplemental_Files [file biae132_supplemental_files.zip › supplementary_table_1.csv]

IDPR	source	pmid	pmcid	doi	TITLE	ABSTRACT	publication_year	article_topic_oa	priority_research_area	permit_code	iso3_abs_permit	country_abs_permit	abs_score	full_name	affiliation	iso3_author	country_author
1	MED	33510587	PMC7816685	10.1093/jmammal/gyaa127	The secret social lives of African crested rats, <i>Lophiomys imhausi</i>.	The crested rat, <i>Lophiomys imhausi</i>, is the only mammal known to sequester plant toxins. Found in eastern Africa, this large rodent is thought to defend against predation by coating specialized hairs along its sides with cardenolide toxins from the poison arrow tree, <i>Acokanthera schimperi.</i> To better understand the ecology of this unusual poisonous mammal, we used camera traps, livetr…	2020	T11913	Conservation	NEMA/AGR/104/2018	KEN	Kenya	3	Weinstein SB	School of Biological Sciences, University of Utah, Salt Lake City, UT, USA.	USA	The United States of America
1	MED	33510587	PMC7816685	10.1093/jmammal/gyaa127	The secret social lives of African crested rats, <i>Lophiomys imhausi</i>.	The crested rat, <i>Lophiomys imhausi</i>, is the only mammal known to sequester plant toxins. Found in eastern Africa, this large rodent is thought to defend against predation by coating specialized hairs along its sides with cardenolide toxins from the poison arrow tree, <i>Acokanthera schimperi.</i> To better understand the ecology of this unusual poisonous mammal, we used camera traps, livetr…	2020	T11913	Conservation	NEMA/AGR/104/2018	KEN	Kenya	3	Malanga KN	Mpala Research Centre, Nanyuki, Kenya.	KEN	Kenya
1	MED	33510587	PMC7816685	10.1093/jmammal/gyaa127	The secret social lives of African crested rats, <i>Lophiomys imhausi</i>.	The crested rat, <i>Lophiomys imhausi</i>, is the only mammal known to sequester plant toxins. Found in eastern Africa, this large rodent is thought to defend against predation by coating specialized hairs along its sides with cardenolide toxins from the poison arrow tree, <i>Acokanthera schimperi.</i> To better understand the ecology of this unusual poisonous mammal, we used camera traps, livetr…	2020	T11913	Conservation	NEMA/AGR/104/2018	KEN	Kenya	3	Agwanda B	Mammalogy Section, National Museums Kenya, Nairobi, Kenya.	KEN	Kenya
1	MED	33510587	PMC7816685	10.1093/jmammal/gyaa127	The secret social lives of African crested rats, <i>Lophiomys imhausi</i>.	The crested rat, <i>Lophiomys imhausi</i>, is the only mammal known to sequester plant toxins. Found in eastern Africa, this large rodent is thought to defend against predation by coating specialized hairs along its sides with cardenolide toxins from the poison arrow tree, <i>Acokanthera schimperi.</i> To better understand the ecology of this unusual poisonous mammal, we used camera traps, livetr…	2020	T11913	Conservation	NEMA/AGR/104/2018	KEN	Kenya	3	Maldonado JE	Center for Conservation Genomics, Smithsonian Conservation Biology Institute, National Zoological Park, Washington, DC, USA.	USA	The United States of America
1	MED	33510587	PMC7816685	10.1093/jmammal/gyaa127	The secret social lives of African crested rats, <i>Lophiomys imhausi</i>.	The crested rat, <i>Lophiomys imhausi</i>, is the only mammal known to sequester plant toxins. Found in eastern Africa, this large rodent is thought to defend against predation by coating specialized hairs along its sides with cardenolide toxins from the poison arrow tree, <i>Acokanthera schimperi.</i> To better understand the ecology of this unusual poisonous mammal, we used camera traps, livetr…	2020	T11913	Conservation	NEMA/AGR/104/2018	KEN	Kenya	3	Dearing MD	School of Biological Sciences, University of Utah, Salt Lake City, UT, USA.	USA	The United States of America
2	MED	35000443	PMC8743880	10.1098/rstb.2020.0447	Costs dictate strategic investment in dominance interactions.	Dominance is important for access to resources. As dominance interactions are costly, individuals should be strategic in whom they interact with. One hypothesis is that individuals should direct costly interactions towards those closest in rank, as they have most to gain-in terms of attaining or maintaining dominance-from winning such interactions. Here, we show that male vulturine guineafowl (<i…	2022	T10174	Conservation	NEMA/AGR/68/2017	KEN	Kenya	3	Dehnen T	Centre for Ecology and Conservation, University of Exeter, Penryn Campus, Penryn TR10 9FE, UK.	GBR	The United Kingdom of Great Britain and Northern Ireland
2	MED	35000443	PMC8743880	10.1098/rstb.2020.0447	Costs dictate strategic investment in dominance interactions.	Dominance is important for access to resources. As dominance interactions are costly, individuals should be strategic in whom they interact with. One hypothesis is that individuals should direct costly interactions towards those closest in rank, as they have most to gain-in terms of attaining or maintaining dominance-from winning such interactions. Here, we show that male vulturine guineafowl (<i…	2022	T10174	Conservation	NEMA/AGR/68/2017	KEN	Kenya	3	Papageorgiou D	Department of Evolutionary Biology and Environmental Studies, University of Zurich, 8057 Zürich, Switzerland.	CHE	Switzerland
2	MED	35000443	PMC8743880	10.1098/rstb.2020.0447	Costs dictate strategic investment in dominance interactions.	Dominance is important for access to resources. As dominance interactions are costly, individuals should be strategic in whom they interact with. One hypothesis is that individuals should direct costly interactions towards those closest in rank, as they have most to gain-in terms of attaining or maintaining dominance-from winning such interactions. Here, we show that male vulturine guineafowl (<i…	2022	T10174	Conservation	NEMA/AGR/68/2017	KEN	Kenya	3	Nyaguthii B	Department of Ornithology, National Museums of Kenya, PO Box 40658-001000, Nairobi, Kenya.	KEN	Kenya
2	MED	35000443	PMC8743880	10.1098/rstb.2020.0447	Costs dictate strategic investment in dominance interactions.	Dominance is important for access to resources. As dominance interactions are costly, individuals should be strategic in whom they interact with. One hypothesis is that individuals should direct costly interactions towards those closest in rank, as they have most to gain-in terms of attaining or maintaining dominance-from winning such interactions. Here, we show that male vulturine guineafowl (<i…	2022	T10174	Conservation	NEMA/AGR/68/2017	KEN	Kenya	3	Cherono W	Mpala Research Centre, PO Box 555-10400, Nanyuki 10400, Kenya.	KEN	Kenya
2	MED	35000443	PMC8743880	10.1098/rstb.2020.0447	Costs dictate strategic investment in dominance interactions.	Dominance is important for access to resources. As dominance interactions are costly, individuals should be strategic in whom they interact with. One hypothesis is that individuals should direct costly interactions towards those closest in rank, as they have most to gain-in terms of attaining or maintaining dominance-from winning such interactions. Here, we show that male vulturine guineafowl (<i…	2022	T10174	Conservation	NEMA/AGR/68/2017	KEN	Kenya	3	Penndorf J	Cognitive and Cultural Ecology Research Group, Max Planck Institute for Animal Behavior, 78315 Radolfzell, Germany.	DEU	Germany
2	MED	35000443	PMC8743880	10.1098/rstb.2020.0447	Costs dictate strategic investment in dominance interactions.	Dominance is important for access to resources. As dominance interactions are costly, individuals should be strategic in whom they interact with. One hypothesis is that individuals should direct costly interactions towards those closest in rank, as they have most to gain-in terms of attaining or maintaining dominance-from winning such interactions. Here, we show that male vulturine guineafowl (<i…	2022	T10174	Conservation	NEMA/AGR/68/2017	KEN	Kenya	3	Boogert NJ	Centre for Ecology and Conservation, University of Exeter, Penryn Campus, Penryn TR10 9FE, UK.	GBR	The United Kingdom of Great Britain and Northern Ireland
2	MED	35000443	PMC8743880	10.1098/rstb.2020.0447	Costs dictate strategic investment in dominance interactions.	Dominance is important for access to resources. As dominance interactions are costly, individuals should be strategic in whom they interact with. One hypothesis is that individuals should direct costly interactions towards those closest in rank, as they have most to gain-in terms of attaining or maintaining dominance-from winning such interactions. Here, we show that male vulturine guineafowl (<i…	2022	T10174	Conservation	NEMA/AGR/68/2017	KEN	Kenya	3	Farine DR	Department of Evolutionary Biology and Environmental Studies, University of Zurich, 8057 Zürich, Switzerland.	CHE	Switzerland
3	MED	35538775	PMC9091847	10.1098/rspb.2021.2702	Large-herbivore nemabiomes: patterns of parasite diversity and sharing.	Amidst global shifts in the distribution and abundance of wildlife and livestock, we have only a rudimentary understanding of ungulate parasite communities and parasite-sharing patterns. We used qPCR and DNA metabarcoding of fecal samples to characterize gastrointestinal nematode (Strongylida) community composition and sharing among 17 sympatric species of wild and domestic large mammalian herbiv…	2022	T10815	Conservation	NEMA/AGR/66/2016	KEN	Kenya	3	Titcomb GC	Department of Fish, Wildlife, and Conservation Biology, Colorado State University, Fort Collins, CO, USA.	USA	The United States of America
3	MED	35538775	PMC9091847	10.1098/rspb.2021.2702	Large-herbivore nemabiomes: patterns of parasite diversity and sharing.	Amidst global shifts in the distribution and abundance of wildlife and livestock, we have only a rudimentary understanding of ungulate parasite communities and parasite-sharing patterns. We used qPCR and DNA metabarcoding of fecal samples to characterize gastrointestinal nematode (Strongylida) community composition and sharing among 17 sympatric species of wild and domestic large mammalian herbiv…	2022	T10815	Conservation	NEMA/AGR/66/2016	KEN	Kenya	3	Pansu J	Department of Ecology and Evolutionary Biology, Princeton University, Princeton, NJ, USA.	USA	The United States of America
3	MED	35538775	PMC9091847	10.1098/rspb.2021.2702	Large-herbivore nemabiomes: patterns of parasite diversity and sharing.	Amidst global shifts in the distribution and abundance of wildlife and livestock, we have only a rudimentary understanding of ungulate parasite communities and parasite-sharing patterns. We used qPCR and DNA metabarcoding of fecal samples to characterize gastrointestinal nematode (Strongylida) community composition and sharing among 17 sympatric species of wild and domestic large mammalian herbiv…	2022	T10815	Conservation	NEMA/AGR/66/2016	KEN	Kenya	3	Hutchinson MC	Department of Ecology and Evolutionary Biology, Princeton University, Princeton, NJ, USA.	USA	The United States of America
3	MED	35538775	PMC9091847	10.1098/rspb.2021.2702	Large-herbivore nemabiomes: patterns of parasite diversity and sharing.	Amidst global shifts in the distribution and abundance of wildlife and livestock, we have only a rudimentary understanding of ungulate parasite communities and parasite-sharing patterns. We used qPCR and DNA metabarcoding of fecal samples to characterize gastrointestinal nematode (Strongylida) community composition and sharing among 17 sympatric species of wild and domestic large mammalian herbiv…	2022	T10815	Conservation	NEMA/AGR/66/2016	KEN	Kenya	3	Tombak KJ	Mpala Research Centre, Nanyuki, Kenya.	KEN	Kenya
3	MED	35538775	PMC9091847	10.1098/rspb.2021.2702	Large-herbivore nemabiomes: patterns of parasite diversity and sharing.	Amidst global shifts in the distribution and abundance of wildlife and livestock, we have only a rudimentary understanding of ungulate parasite communities and parasite-sharing patterns. We used qPCR and DNA metabarcoding of fecal samples to characterize gastrointestinal nematode (Strongylida) community composition and sharing among 17 sympatric species of wild and domestic large mammalian herbiv…	2022	T10815	Conservation	NEMA/AGR/66/2016	KEN	Kenya	3	Hansen CB	Department of Ecology and Evolutionary Biology, Princeton University, Princeton, NJ, USA.	USA	The United States of America
3	MED	35538775	PMC9091847	10.1098/rspb.2021.2702	Large-herbivore nemabiomes: patterns of parasite diversity and sharing.	Amidst global shifts in the distribution and abundance of wildlife and livestock, we have only a rudimentary understanding of ungulate parasite communities and parasite-sharing patterns. We used qPCR and DNA metabarcoding of fecal samples to characterize gastrointestinal nematode (Strongylida) community composition and sharing among 17 sympatric species of wild and domestic large mammalian herbiv…	2022	T10815	Conservation	NEMA/AGR/66/2016	KEN	Kenya	3	Baker CCM	Department of Ecology and Evolutionary Biology, Princeton University, Princeton, NJ, USA.	USA	The United States of America
3	MED	35538775	PMC9091847	10.1098/rspb.2021.2702	Large-herbivore nemabiomes: patterns of parasite diversity and sharing.	Amidst global shifts in the distribution and abundance of wildlife and livestock, we have only a rudimentary understanding of ungulate parasite communities and parasite-sharing patterns. We used qPCR and DNA metabarcoding of fecal samples to characterize gastrointestinal nematode (Strongylida) community composition and sharing among 17 sympatric species of wild and domestic large mammalian herbiv…	2022	T10815	Conservation	NEMA/AGR/66/2016	KEN	Kenya	3	Kartzinel TR	Department of Ecology and Evolutionary Biology, Princeton University, Princeton, NJ, USA.	USA	The United States of America
3	MED	35538775	PMC9091847	10.1098/rspb.2021.2702	Large-herbivore nemabiomes: patterns of parasite diversity and sharing.	Amidst global shifts in the distribution and abundance of wildlife and livestock, we have only a rudimentary understanding of ungulate parasite communities and parasite-sharing patterns. We used qPCR and DNA metabarcoding of fecal samples to characterize gastrointestinal nematode (Strongylida) community composition and sharing among 17 sympatric species of wild and domestic large mammalian herbiv…	2022	T10815	Conservation	NEMA/AGR/66/2016	KEN	Kenya	3	Young HS	Department of Ecology, Evolution, and Marine Biology, University of California, Santa Barbara, CA, USA.	USA	The United States of America
3	MED	35538775	PMC9091847	10.1098/rspb.2021.2702	Large-herbivore nemabiomes: patterns of parasite diversity and sharing.	Amidst global shifts in the distribution and abundance of wildlife and livestock, we have only a rudimentary understanding of ungulate parasite communities and parasite-sharing patterns. We used qPCR and DNA metabarcoding of fecal samples to characterize gastrointestinal nematode (Strongylida) community composition and sharing among 17 sympatric species of wild and domestic large mammalian herbiv…	2022	T10815	Conservation	NEMA/AGR/66/2016	KEN	Kenya	3	Pringle RM	Department of Ecology and Evolutionary Biology, Princeton University, Princeton, NJ, USA.	USA	The United States of America
3	MED	35538775	PMC9091847	10.1098/rspb.2021.2702	Large-herbivore nemabiomes: patterns of parasite diversity and sharing.	Amidst global shifts in the distribution and abundance of wildlife and livestock, we have only a rudimentary understanding of ungulate parasite communities and parasite-sharing patterns. We used qPCR and DNA metabarcoding of fecal samples to characterize gastrointestinal nematode (Strongylida) community composition and sharing among 17 sympatric species of wild and domestic large mammalian herbiv…	2022	T10815	Conservation	NEMA/AGR/107/2018	KEN	Kenya	3	Titcomb GC	Department of Fish, Wildlife, and Conservation Biology, Colorado State University, Fort Collins, CO, USA.	USA	The United States of America
3	MED	35538775	PMC9091847	10.1098/rspb.2021.2702	Large-herbivore nemabiomes: patterns of parasite diversity and sharing.	Amidst global shifts in the distribution and abundance of wildlife and livestock, we have only a rudimentary understanding of ungulate parasite communities and parasite-sharing patterns. We used qPCR and DNA metabarcoding of fecal samples to characterize gastrointestinal nematode (Strongylida) community composition and sharing among 17 sympatric species of wild and domestic large mammalian herbiv…	2022	T10815	Conservation	NEMA/AGR/107/2018	KEN	Kenya	3	Pansu J	Department of Ecology and Evolutionary Biology, Princeton University, Princeton, NJ, USA.	USA	The United States of America
3	MED	35538775	PMC9091847	10.1098/rspb.2021.2702	Large-herbivore nemabiomes: patterns of parasite diversity and sharing.	Amidst global shifts in the distribution and abundance of wildlife and livestock, we have only a rudimentary understanding of ungulate parasite communities and parasite-sharing patterns. We used qPCR and DNA metabarcoding of fecal samples to characterize gastrointestinal nematode (Strongylida) community composition and sharing among 17 sympatric species of wild and domestic large mammalian herbiv…	2022	T10815	Conservation	NEMA/AGR/107/2018	KEN	Kenya	3	Hutchinson MC	Department of Ecology and Evolutionary Biology, Princeton University, Princeton, NJ, USA.	USA	The United States of America
3	MED	35538775	PMC9091847	10.1098/rspb.2021.2702	Large-herbivore nemabiomes: patterns of parasite diversity and sharing.	Amidst global shifts in the distribution and abundance of wildlife and livestock, we have only a rudimentary understanding of ungulate parasite communities and parasite-sharing patterns. We used qPCR and DNA metabarcoding of fecal samples to characterize gastrointestinal nematode (Strongylida) community composition and sharing among 17 sympatric species of wild and domestic large mammalian herbiv…	2022	T10815	Conservation	NEMA/AGR/107/2018	KEN	Kenya	3	Tombak KJ	Mpala Research Centre, Nanyuki, Kenya.	KEN	Kenya
3	MED	35538775	PMC9091847	10.1098/rspb.2021.2702	Large-herbivore nemabiomes: patterns of parasite diversity and sharing.	Amidst global shifts in the distribution and abundance of wildlife and livestock, we have only a rudimentary understanding of ungulate parasite communities and parasite-sharing patterns. We used qPCR and DNA metabarcoding of fecal samples to characterize gastrointestinal nematode (Strongylida) community composition and sharing among 17 sympatric species of wild and domestic large mammalian herbiv…	2022	T10815	Conservation	NEMA/AGR/107/2018	KEN	Kenya	3	Hansen CB	Department of Ecology and Evolutionary Biology, Princeton University, Princeton, NJ, USA.	USA	The United States of America
3	MED	35538775	PMC9091847	10.1098/rspb.2021.2702	Large-herbivore nemabiomes: patterns of parasite diversity and sharing.	Amidst global shifts in the distribution and abundance of wildlife and livestock, we have only a rudimentary understanding of ungulate parasite communities and parasite-sharing patterns. We used qPCR and DNA metabarcoding of fecal samples to characterize gastrointestinal nematode (Strongylida) community composition and sharing among 17 sympatric species of wild and domestic large mammalian herbiv…	2022	T10815	Conservation	NEMA/AGR/107/2018	KEN	Kenya	3	Baker CCM	Department of Ecology and Evolutionary Biology, Princeton University, Princeton, NJ, USA.	USA	The United States of America
3	MED	35538775	PMC9091847	10.1098/rspb.2021.2702	Large-herbivore nemabiomes: patterns of parasite diversity and sharing.	Amidst global shifts in the distribution and abundance of wildlife and livestock, we have only a rudimentary understanding of ungulate parasite communities and parasite-sharing patterns. We used qPCR and DNA metabarcoding of fecal samples to characterize gastrointestinal nematode (Strongylida) community composition and sharing among 17 sympatric species of wild and domestic large mammalian herbiv…	2022	T10815	Conservation	NEMA/AGR/107/2018	KEN	Kenya	3	Kartzinel TR	Department of Ecology and Evolutionary Biology, Princeton University, Princeton, NJ, USA.	USA	The United States of America
3	MED	35538775	PMC9091847	10.1098/rspb.2021.2702	Large-herbivore nemabiomes: patterns of parasite diversity and sharing.	Amidst global shifts in the distribution and abundance of wildlife and livestock, we have only a rudimentary understanding of ungulate parasite communities and parasite-sharing patterns. We used qPCR and DNA metabarcoding of fecal samples to characterize gastrointestinal nematode (Strongylida) community composition and sharing among 17 sympatric species of wild and domestic large mammalian herbiv…	2022	T10815	Conservation	NEMA/AGR/107/2018	KEN	Kenya	3	Young HS	Department of Ecology, Evolution, and Marine Biology, University of California, Santa Barbara, CA, USA.	USA	The United States of America
3	MED	35538775	PMC9091847	10.1098/rspb.2021.2702	Large-herbivore nemabiomes: patterns of parasite diversity and sharing.	Amidst global shifts in the distribution and abundance of wildlife and livestock, we have only a rudimentary understanding of ungulate parasite communities and parasite-sharing patterns. We used qPCR and DNA metabarcoding of fecal samples to characterize gastrointestinal nematode (Strongylida) community composition and sharing among 17 sympatric species of wild and domestic large mammalian herbiv…	2022	T10815	Conservation	NEMA/AGR/107/2018	KEN	Kenya	3	Pringle RM	Department of Ecology and Evolutionary Biology, Princeton University, Princeton, NJ, USA.	USA	The United States of America
4	MED	32400353	PMC7351297	10.4269/ajtmh.19-0831	Snail-Related Contributions from the Schistosomiasis Consortium for Operational Research and Evaluation Program Including Xenomonitoring, Focal Mollusciciding, Biological Control, and Modeling.	The Schistosomiasis Consortium for Operational Research and Evaluation (SCORE) was created in 2008 to answer questions of importance to program managers working to reduce the burden of schistosomiasis in Africa. In the past, intermediate host snail monitoring and control was an important part of integrated schistosomiasis control. However, in Africa, efforts to control snails have declined dramat…	2020	T10695	Public health	NEMA/AGR/46/2014	KEN	Kenya	3	Allan F	1Wolfson Wellcome Biomedical Laboratories, Department of Life Sciences, Natural History Museum, London, United Kingdom.	GBR	The United Kingdom of Great Britain and Northern Ireland
4	MED	32400353	PMC7351297	10.4269/ajtmh.19-0831	Snail-Related Contributions from the Schistosomiasis Consortium for Operational Research and Evaluation Program Including Xenomonitoring, Focal Mollusciciding, Biological Control, and Modeling.	The Schistosomiasis Consortium for Operational Research and Evaluation (SCORE) was created in 2008 to answer questions of importance to program managers working to reduce the burden of schistosomiasis in Africa. In the past, intermediate host snail monitoring and control was an important part of integrated schistosomiasis control. However, in Africa, efforts to control snails have declined dramat…	2020	T10695	Public health	NEMA/AGR/46/2014	KEN	Kenya	3	Ame SM	2Public Health Laboratory - Ivo de Carneri, Pemba, United Republic of Tanzania.	TZA	Tanzania
4	MED	32400353	PMC7351297	10.4269/ajtmh.19-0831	Snail-Related Contributions from the Schistosomiasis Consortium for Operational Research and Evaluation Program Including Xenomonitoring, Focal Mollusciciding, Biological Control, and Modeling.	The Schistosomiasis Consortium for Operational Research and Evaluation (SCORE) was created in 2008 to answer questions of importance to program managers working to reduce the burden of schistosomiasis in Africa. In the past, intermediate host snail monitoring and control was an important part of integrated schistosomiasis control. However, in Africa, efforts to control snails have declined dramat…	2020	T10695	Public health	NEMA/AGR/46/2014	KEN	Kenya	3	Tian-Bi YT	3Unité de Formation et de Recherche Biosciences, Université Félix Houphouët-Boigny, Abidjan, Côte d'Ivoire.	CIV	Côte d'lvoire
4	MED	32400353	PMC7351297	10.4269/ajtmh.19-0831	Snail-Related Contributions from the Schistosomiasis Consortium for Operational Research and Evaluation Program Including Xenomonitoring, Focal Mollusciciding, Biological Control, and Modeling.	The Schistosomiasis Consortium for Operational Research and Evaluation (SCORE) was created in 2008 to answer questions of importance to program managers working to reduce the burden of schistosomiasis in Africa. In the past, intermediate host snail monitoring and control was an important part of integrated schistosomiasis control. However, in Africa, efforts to control snails have declined dramat…	2020	T10695	Public health	NEMA/AGR/46/2014	KEN	Kenya	3	Hofkin BV	5Department of Biology, University of New Mexico, Albuquerque, New Mexico.	MEX	Mexico
4	MED	32400353	PMC7351297	10.4269/ajtmh.19-0831	Snail-Related Contributions from the Schistosomiasis Consortium for Operational Research and Evaluation Program Including Xenomonitoring, Focal Mollusciciding, Biological Control, and Modeling.	The Schistosomiasis Consortium for Operational Research and Evaluation (SCORE) was created in 2008 to answer questions of importance to program managers working to reduce the burden of schistosomiasis in Africa. In the past, intermediate host snail monitoring and control was an important part of integrated schistosomiasis control. However, in Africa, efforts to control snails have declined dramat…	2020	T10695	Public health	NEMA/AGR/46/2014	KEN	Kenya	3	Webster BL	1Wolfson Wellcome Biomedical Laboratories, Department of Life Sciences, Natural History Museum, London, United Kingdom.	GBR	The United Kingdom of Great Britain and Northern Ireland
4	MED	32400353	PMC7351297	10.4269/ajtmh.19-0831	Snail-Related Contributions from the Schistosomiasis Consortium for Operational Research and Evaluation Program Including Xenomonitoring, Focal Mollusciciding, Biological Control, and Modeling.	The Schistosomiasis Consortium for Operational Research and Evaluation (SCORE) was created in 2008 to answer questions of importance to program managers working to reduce the burden of schistosomiasis in Africa. In the past, intermediate host snail monitoring and control was an important part of integrated schistosomiasis control. However, in Africa, efforts to control snails have declined dramat…	2020	T10695	Public health	NEMA/AGR/46/2014	KEN	Kenya	3	Diakité NR	3Unité de Formation et de Recherche Biosciences, Université Félix Houphouët-Boigny, Abidjan, Côte d'Ivoire.	CIV	Côte d'lvoire
4	MED	32400353	PMC7351297	10.4269/ajtmh.19-0831	Snail-Related Contributions from the Schistosomiasis Consortium for Operational Research and Evaluation Program Including Xenomonitoring, Focal Mollusciciding, Biological Control, and Modeling.	The Schistosomiasis Consortium for Operational Research and Evaluation (SCORE) was created in 2008 to answer questions of importance to program managers working to reduce the burden of schistosomiasis in Africa. In the past, intermediate host snail monitoring and control was an important part of integrated schistosomiasis control. However, in Africa, efforts to control snails have declined dramat…	2020	T10695	Public health	NEMA/AGR/46/2014	KEN	Kenya	3	N'Goran EK	3Unité de Formation et de Recherche Biosciences, Université Félix Houphouët-Boigny, Abidjan, Côte d'Ivoire.	CIV	Côte d'lvoire
4	MED	32400353	PMC7351297	10.4269/ajtmh.19-0831	Snail-Related Contributions from the Schistosomiasis Consortium for Operational Research and Evaluation Program Including Xenomonitoring, Focal Mollusciciding, Biological Control, and Modeling.	The Schistosomiasis Consortium for Operational Research and Evaluation (SCORE) was created in 2008 to answer questions of importance to program managers working to reduce the burden of schistosomiasis in Africa. In the past, intermediate host snail monitoring and control was an important part of integrated schistosomiasis control. However, in Africa, efforts to control snails have declined dramat…	2020	T10695	Public health	NEMA/AGR/46/2014	KEN	Kenya	3	Kabole F	6Neglected Tropical Disease Unit, Unguja, Ministry of Health, Zanzibar, United Republic of Tanzania.	TZA	Tanzania
4	MED	32400353	PMC7351297	10.4269/ajtmh.19-0831	Snail-Related Contributions from the Schistosomiasis Consortium for Operational Research and Evaluation Program Including Xenomonitoring, Focal Mollusciciding, Biological Control, and Modeling.	The Schistosomiasis Consortium for Operational Research and Evaluation (SCORE) was created in 2008 to answer questions of importance to program managers working to reduce the burden of schistosomiasis in Africa. In the past, intermediate host snail monitoring and control was an important part of integrated schistosomiasis control. However, in Africa, efforts to control snails have declined dramat…	2020	T10695	Public health	NEMA/AGR/46/2014	KEN	Kenya	3	Khamis IS	6Neglected Tropical Disease Unit, Unguja, Ministry of Health, Zanzibar, United Republic of Tanzania.	TZA	Tanzania
4	MED	32400353	PMC7351297	10.4269/ajtmh.19-0831	Snail-Related Contributions from the Schistosomiasis Consortium for Operational Research and Evaluation Program Including Xenomonitoring, Focal Mollusciciding, Biological Control, and Modeling.	The Schistosomiasis Consortium for Operational Research and Evaluation (SCORE) was created in 2008 to answer questions of importance to program managers working to reduce the burden of schistosomiasis in Africa. In the past, intermediate host snail monitoring and control was an important part of integrated schistosomiasis control. However, in Africa, efforts to control snails have declined dramat…	2020	T10695	Public health	NEMA/AGR/46/2014	KEN	Kenya	3	Gouvras AN	1Wolfson Wellcome Biomedical Laboratories, Department of Life Sciences, Natural History Museum, London, United Kingdom.	GBR	The United Kingdom of Great Britain and Northern Ireland
4	MED	32400353	PMC7351297	10.4269/ajtmh.19-0831	Snail-Related Contributions from the Schistosomiasis Consortium for Operational Research and Evaluation Program Including Xenomonitoring, Focal Mollusciciding, Biological Control, and Modeling.	The Schistosomiasis Consortium for Operational Research and Evaluation (SCORE) was created in 2008 to answer questions of importance to program managers working to reduce the burden of schistosomiasis in Africa. In the past, intermediate host snail monitoring and control was an important part of integrated schistosomiasis control. However, in Africa, efforts to control snails have declined dramat…	2020	T10695	Public health	NEMA/AGR/46/2014	KEN	Kenya	3	Emery AM	1Wolfson Wellcome Biomedical Laboratories, Department of Life Sciences, Natural History Museum, London, United Kingdom.	GBR	The United Kingdom of Great Britain and Northern Ireland
4	MED	32400353	PMC7351297	10.4269/ajtmh.19-0831	Snail-Related Contributions from the Schistosomiasis Consortium for Operational Research and Evaluation Program Including Xenomonitoring, Focal Mollusciciding, Biological Control, and Modeling.	The Schistosomiasis Consortium for Operational Research and Evaluation (SCORE) was created in 2008 to answer questions of importance to program managers working to reduce the burden of schistosomiasis in Africa. In the past, intermediate host snail monitoring and control was an important part of integrated schistosomiasis control. However, in Africa, efforts to control snails have declined dramat…	2020	T10695	Public health	NEMA/AGR/46/2014	KEN	Kenya	3	Pennance T	1Wolfson Wellcome Biomedical Laboratories, Department of Life Sciences, Natural History Museum, London, United Kingdom.	GBR	The United Kingdom of Great Britain and Northern Ireland
4	MED	32400353	PMC7351297	10.4269/ajtmh.19-0831	Snail-Related Contributions from the Schistosomiasis Consortium for Operational Research and Evaluation Program Including Xenomonitoring, Focal Mollusciciding, Biological Control, and Modeling.	The Schistosomiasis Consortium for Operational Research and Evaluation (SCORE) was created in 2008 to answer questions of importance to program managers working to reduce the burden of schistosomiasis in Africa. In the past, intermediate host snail monitoring and control was an important part of integrated schistosomiasis control. However, in Africa, efforts to control snails have declined dramat…	2020	T10695	Public health	NEMA/AGR/46/2014	KEN	Kenya	3	Rabone M	1Wolfson Wellcome Biomedical Laboratories, Department of Life Sciences, Natural History Museum, London, United Kingdom.	GBR	The United Kingdom of Great Britain and Northern Ireland
4	MED	32400353	PMC7351297	10.4269/ajtmh.19-0831	Snail-Related Contributions from the Schistosomiasis Consortium for Operational Research and Evaluation Program Including Xenomonitoring, Focal Mollusciciding, Biological Control, and Modeling.	The Schistosomiasis Consortium for Operational Research and Evaluation (SCORE) was created in 2008 to answer questions of importance to program managers working to reduce the burden of schistosomiasis in Africa. In the past, intermediate host snail monitoring and control was an important part of integrated schistosomiasis control. However, in Africa, efforts to control snails have declined dramat…	2020	T10695	Public health	NEMA/AGR/46/2014	KEN	Kenya	3	Kinung'hi S	8National Institute of Medical Research (NIMR) Mwanza Centre, Mwanza, United Republic of Tanzania.	TZA	Tanzania
4	MED	32400353	PMC7351297	10.4269/ajtmh.19-0831	Snail-Related Contributions from the Schistosomiasis Consortium for Operational Research and Evaluation Program Including Xenomonitoring, Focal Mollusciciding, Biological Control, and Modeling.	The Schistosomiasis Consortium for Operational Research and Evaluation (SCORE) was created in 2008 to answer questions of importance to program managers working to reduce the burden of schistosomiasis in Africa. In the past, intermediate host snail monitoring and control was an important part of integrated schistosomiasis control. However, in Africa, efforts to control snails have declined dramat…	2020	T10695	Public health	NEMA/AGR/46/2014	KEN	Kenya	3	Hamidou AA	9Réseau International Schistosomoses, Environnement, Aménagement et Lutte (RISEAL-Niger), Niamey, Niger.	NER	The Niger
4	MED	32400353	PMC7351297	10.4269/ajtmh.19-0831	Snail-Related Contributions from the Schistosomiasis Consortium for Operational Research and Evaluation Program Including Xenomonitoring, Focal Mollusciciding, Biological Control, and Modeling.	The Schistosomiasis Consortium for Operational Research and Evaluation (SCORE) was created in 2008 to answer questions of importance to program managers working to reduce the burden of schistosomiasis in Africa. In the past, intermediate host snail monitoring and control was an important part of integrated schistosomiasis control. However, in Africa, efforts to control snails have declined dramat…	2020	T10695	Public health	NEMA/AGR/46/2014	KEN	Kenya	3	Mkoji GM	10Center for Biotechnology Research and Development, Kenya Medical Research Institute (KEMRI), Nairobi, Kenya.	KEN	Kenya
4	MED	32400353	PMC7351297	10.4269/ajtmh.19-0831	Snail-Related Contributions from the Schistosomiasis Consortium for Operational Research and Evaluation Program Including Xenomonitoring, Focal Mollusciciding, Biological Control, and Modeling.	The Schistosomiasis Consortium for Operational Research and Evaluation (SCORE) was created in 2008 to answer questions of importance to program managers working to reduce the burden of schistosomiasis in Africa. In the past, intermediate host snail monitoring and control was an important part of integrated schistosomiasis control. However, in Africa, efforts to control snails have declined dramat…	2020	T10695	Public health	NEMA/AGR/46/2014	KEN	Kenya	3	McLaughlin JP	11Department of Ecology, Evolution and Marine Biology and Marine Science Institute, University of California, Santa Barbara, California.	USA	The United States of America
4	MED	32400353	PMC7351297	10.4269/ajtmh.19-0831	Snail-Related Contributions from the Schistosomiasis Consortium for Operational Research and Evaluation Program Including Xenomonitoring, Focal Mollusciciding, Biological Control, and Modeling.	The Schistosomiasis Consortium for Operational Research and Evaluation (SCORE) was created in 2008 to answer questions of importance to program managers working to reduce the burden of schistosomiasis in Africa. In the past, intermediate host snail monitoring and control was an important part of integrated schistosomiasis control. However, in Africa, efforts to control snails have declined dramat…	2020	T10695	Public health	NEMA/AGR/46/2014	KEN	Kenya	3	Kuris AM	11Department of Ecology, Evolution and Marine Biology and Marine Science Institute, University of California, Santa Barbara, California.	USA	The United States of America
4	MED	32400353	PMC7351297	10.4269/ajtmh.19-0831	Snail-Related Contributions from the Schistosomiasis Consortium for Operational Research and Evaluation Program Including Xenomonitoring, Focal Mollusciciding, Biological Control, and Modeling.	The Schistosomiasis Consortium for Operational Research and Evaluation (SCORE) was created in 2008 to answer questions of importance to program managers working to reduce the burden of schistosomiasis in Africa. In the past, intermediate host snail monitoring and control was an important part of integrated schistosomiasis control. However, in Africa, efforts to control snails have declined dramat…	2020	T10695	Public health	NEMA/AGR/46/2014	KEN	Kenya	3	Loker ES	5Department of Biology, University of New Mexico, Albuquerque, New Mexico.	MEX	Mexico
4	MED	32400353	PMC7351297	10.4269/ajtmh.19-0831	Snail-Related Contributions from the Schistosomiasis Consortium for Operational Research and Evaluation Program Including Xenomonitoring, Focal Mollusciciding, Biological Control, and Modeling.	The Schistosomiasis Consortium for Operational Research and Evaluation (SCORE) was created in 2008 to answer questions of importance to program managers working to reduce the burden of schistosomiasis in Africa. In the past, intermediate host snail monitoring and control was an important part of integrated schistosomiasis control. However, in Africa, efforts to control snails have declined dramat…	2020	T10695	Public health	NEMA/AGR/46/2014	KEN	Kenya	3	Knopp S	1Wolfson Wellcome Biomedical Laboratories, Department of Life Sciences, Natural History Museum, London, United Kingdom.	GBR	The United Kingdom of Great Britain and Northern Ireland
4	MED	32400353	PMC7351297	10.4269/ajtmh.19-0831	Snail-Related Contributions from the Schistosomiasis Consortium for Operational Research and Evaluation Program Including Xenomonitoring, Focal Mollusciciding, Biological Control, and Modeling.	The Schistosomiasis Consortium for Operational Research and Evaluation (SCORE) was created in 2008 to answer questions of importance to program managers working to reduce the burden of schistosomiasis in Africa. In the past, intermediate host snail monitoring and control was an important part of integrated schistosomiasis control. However, in Africa, efforts to control snails have declined dramat…	2020	T10695	Public health	NEMA/AGR/46/2014	KEN	Kenya	3	Rollinson D	1Wolfson Wellcome Biomedical Laboratories, Department of Life Sciences, Natural History Museum, London, United Kingdom.	GBR	The United Kingdom of Great Britain and Northern Ireland
5	MED	31568484	PMC6797213	10.1371/journal.pntd.0007013	The in vivo transcriptome of Schistosoma mansoni in the prominent vector species Biomphalaria pfeifferi with supporting observations from Biomphalaria glabrata.	<h4>Background</h4>The full scope of the genes expressed by schistosomes during intramolluscan development has yet to be characterized. Understanding the gene products deployed by larval schistosomes in their snail hosts will provide insights into their establishment, maintenance, asexual reproduction, ability to castrate their hosts, and their prolific production of human-infective cercariae. Us…	2019	T10695	Public health	NEMA/AGR/46/2014	KEN	Kenya	3	Buddenborg SK	Department of Biology, Center for Evolutionary and Theoretical Immunology, University of New Mexico, Albuquerque, NM, United States of America.	USA	The United States of America
5	MED	31568484	PMC6797213	10.1371/journal.pntd.0007013	The in vivo transcriptome of Schistosoma mansoni in the prominent vector species Biomphalaria pfeifferi with supporting observations from Biomphalaria glabrata.	<h4>Background</h4>The full scope of the genes expressed by schistosomes during intramolluscan development has yet to be characterized. Understanding the gene products deployed by larval schistosomes in their snail hosts will provide insights into their establishment, maintenance, asexual reproduction, ability to castrate their hosts, and their prolific production of human-infective cercariae. Us…	2019	T10695	Public health	NEMA/AGR/46/2014	KEN	Kenya	3	Kamel B	Department of Biology, Center for Evolutionary and Theoretical Immunology, University of New Mexico, Albuquerque, NM, United States of America.	USA	The United States of America
5	MED	31568484	PMC6797213	10.1371/journal.pntd.0007013	The in vivo transcriptome of Schistosoma mansoni in the prominent vector species Biomphalaria pfeifferi with supporting observations from Biomphalaria glabrata.	<h4>Background</h4>The full scope of the genes expressed by schistosomes during intramolluscan development has yet to be characterized. Understanding the gene products deployed by larval schistosomes in their snail hosts will provide insights into their establishment, maintenance, asexual reproduction, ability to castrate their hosts, and their prolific production of human-infective cercariae. Us…	2019	T10695	Public health	NEMA/AGR/46/2014	KEN	Kenya	3	Hanelt B	Department of Biology, Center for Evolutionary and Theoretical Immunology, University of New Mexico, Albuquerque, NM, United States of America.	USA	The United States of America
5	MED	31568484	PMC6797213	10.1371/journal.pntd.0007013	The in vivo transcriptome of Schistosoma mansoni in the prominent vector species Biomphalaria pfeifferi with supporting observations from Biomphalaria glabrata.	<h4>Background</h4>The full scope of the genes expressed by schistosomes during intramolluscan development has yet to be characterized. Understanding the gene products deployed by larval schistosomes in their snail hosts will provide insights into their establishment, maintenance, asexual reproduction, ability to castrate their hosts, and their prolific production of human-infective cercariae. Us…	2019	T10695	Public health	NEMA/AGR/46/2014	KEN	Kenya	3	Bu L	Department of Biology, Center for Evolutionary and Theoretical Immunology, University of New Mexico, Albuquerque, NM, United States of America.	USA	The United States of America
5	MED	31568484	PMC6797213	10.1371/journal.pntd.0007013	The in vivo transcriptome of Schistosoma mansoni in the prominent vector species Biomphalaria pfeifferi with supporting observations from Biomphalaria glabrata.	<h4>Background</h4>The full scope of the genes expressed by schistosomes during intramolluscan development has yet to be characterized. Understanding the gene products deployed by larval schistosomes in their snail hosts will provide insights into their establishment, maintenance, asexual reproduction, ability to castrate their hosts, and their prolific production of human-infective cercariae. Us…	2019	T10695	Public health	NEMA/AGR/46/2014	KEN	Kenya	3	Zhang SM	Department of Biology, Center for Evolutionary and Theoretical Immunology, University of New Mexico, Albuquerque, NM, United States of America.	USA	The United States of America
5	MED	31568484	PMC6797213	10.1371/journal.pntd.0007013	The in vivo transcriptome of Schistosoma mansoni in the prominent vector species Biomphalaria pfeifferi with supporting observations from Biomphalaria glabrata.	<h4>Background</h4>The full scope of the genes expressed by schistosomes during intramolluscan development has yet to be characterized. Understanding the gene products deployed by larval schistosomes in their snail hosts will provide insights into their establishment, maintenance, asexual reproduction, ability to castrate their hosts, and their prolific production of human-infective cercariae. Us…	2019	T10695	Public health	NEMA/AGR/46/2014	KEN	Kenya	3	Mkoji GM	Center for Biotechnology Research and Development, Kenya Medical Research Institute, Nairob,i Kenya.	KEN	Kenya
5	MED	31568484	PMC6797213	10.1371/journal.pntd.0007013	The in vivo transcriptome of Schistosoma mansoni in the prominent vector species Biomphalaria pfeifferi with supporting observations from Biomphalaria glabrata.	<h4>Background</h4>The full scope of the genes expressed by schistosomes during intramolluscan development has yet to be characterized. Understanding the gene products deployed by larval schistosomes in their snail hosts will provide insights into their establishment, maintenance, asexual reproduction, ability to castrate their hosts, and their prolific production of human-infective cercariae. Us…	2019	T10695	Public health	NEMA/AGR/46/2014	KEN	Kenya	3	Loker ES	Department of Biology, Center for Evolutionary and Theoretical Immunology, University of New Mexico, Albuquerque, NM, United States of America.	USA	The United States of America
6	MED	34820163	PMC8601052	10.7717/peerj.12290	Virus-derived sequences from the transcriptomes of two snail vectors of schistosomiasis, <i>Biomphalaria pfeifferi</i> and <i>Bulinus globosus</i> from Kenya.	Schistosomiasis, which infects more than 230 million people, is vectored by freshwater snails. We identified viral sequences in the transcriptomes of <i>Biomphalaria pfeifferi</i> (BP) and <i>Bulinus globosus</i> (BuG), two of the world's most important schistosomiasis vectors in Africa. Sequences from 26 snails generated using Illumina Hi-Seq or 454 sequencing were assembled using Trinity and CA…	2021	T10695	Public health	NEMA/AGR/46/2014	KEN	Kenya	3	Liu S	Department of Entomology, Iowa State University, Ames, Iowa, United States.	USA	The United States of America
6	MED	34820163	PMC8601052	10.7717/peerj.12290	Virus-derived sequences from the transcriptomes of two snail vectors of schistosomiasis, <i>Biomphalaria pfeifferi</i> and <i>Bulinus globosus</i> from Kenya.	Schistosomiasis, which infects more than 230 million people, is vectored by freshwater snails. We identified viral sequences in the transcriptomes of <i>Biomphalaria pfeifferi</i> (BP) and <i>Bulinus globosus</i> (BuG), two of the world's most important schistosomiasis vectors in Africa. Sequences from 26 snails generated using Illumina Hi-Seq or 454 sequencing were assembled using Trinity and CA…	2021	T10695	Public health	NEMA/AGR/46/2014	KEN	Kenya	3	Zhang SM	Center for Evolutionary and Theoretical Immunology, Parasite Division Museum of Southwestern Biology, Department of Biology, University of New Mexico, Albuquerque, New Mexico, United States.	USA	The United States of America
6	MED	34820163	PMC8601052	10.7717/peerj.12290	Virus-derived sequences from the transcriptomes of two snail vectors of schistosomiasis, <i>Biomphalaria pfeifferi</i> and <i>Bulinus globosus</i> from Kenya.	Schistosomiasis, which infects more than 230 million people, is vectored by freshwater snails. We identified viral sequences in the transcriptomes of <i>Biomphalaria pfeifferi</i> (BP) and <i>Bulinus globosus</i> (BuG), two of the world's most important schistosomiasis vectors in Africa. Sequences from 26 snails generated using Illumina Hi-Seq or 454 sequencing were assembled using Trinity and CA…	2021	T10695	Public health	NEMA/AGR/46/2014	KEN	Kenya	3	Buddenborg SK	Department of Biology, University of New Mexico, Albuquerque, New Mexico, United States.	USA	The United States of America
6	MED	34820163	PMC8601052	10.7717/peerj.12290	Virus-derived sequences from the transcriptomes of two snail vectors of schistosomiasis, <i>Biomphalaria pfeifferi</i> and <i>Bulinus globosus</i> from Kenya.	Schistosomiasis, which infects more than 230 million people, is vectored by freshwater snails. We identified viral sequences in the transcriptomes of <i>Biomphalaria pfeifferi</i> (BP) and <i>Bulinus globosus</i> (BuG), two of the world's most important schistosomiasis vectors in Africa. Sequences from 26 snails generated using Illumina Hi-Seq or 454 sequencing were assembled using Trinity and CA…	2021	T10695	Public health	NEMA/AGR/46/2014	KEN	Kenya	3	Loker ES	Department of Biology, University of New Mexico, Albuquerque, New Mexico, United States.	USA	The United States of America
6	MED	34820163	PMC8601052	10.7717/peerj.12290	Virus-derived sequences from the transcriptomes of two snail vectors of schistosomiasis, <i>Biomphalaria pfeifferi</i> and <i>Bulinus globosus</i> from Kenya.	Schistosomiasis, which infects more than 230 million people, is vectored by freshwater snails. We identified viral sequences in the transcriptomes of <i>Biomphalaria pfeifferi</i> (BP) and <i>Bulinus globosus</i> (BuG), two of the world's most important schistosomiasis vectors in Africa. Sequences from 26 snails generated using Illumina Hi-Seq or 454 sequencing were assembled using Trinity and CA…	2021	T10695	Public health	NEMA/AGR/46/2014	KEN	Kenya	3	Bonning BC	Entomology & Nematology Department, University of Florida, Gainesville, Florida, United States.	USA	The United States of America
6	MED	34820163	PMC8601052	10.7717/peerj.12290	Virus-derived sequences from the transcriptomes of two snail vectors of schistosomiasis, <i>Biomphalaria pfeifferi</i> and <i>Bulinus globosus</i> from Kenya.	Schistosomiasis, which infects more than 230 million people, is vectored by freshwater snails. We identified viral sequences in the transcriptomes of <i>Biomphalaria pfeifferi</i> (BP) and <i>Bulinus globosus</i> (BuG), two of the world's most important schistosomiasis vectors in Africa. Sequences from 26 snails generated using Illumina Hi-Seq or 454 sequencing were assembled using Trinity and CA…	2021	T10695	Public health	NEMA/AGR/149/2021	KEN	Kenya	3	Liu S	Department of Entomology, Iowa State University, Ames, Iowa, United States.	USA	The United States of America
6	MED	34820163	PMC8601052	10.7717/peerj.12290	Virus-derived sequences from the transcriptomes of two snail vectors of schistosomiasis, <i>Biomphalaria pfeifferi</i> and <i>Bulinus globosus</i> from Kenya.	Schistosomiasis, which infects more than 230 million people, is vectored by freshwater snails. We identified viral sequences in the transcriptomes of <i>Biomphalaria pfeifferi</i> (BP) and <i>Bulinus globosus</i> (BuG), two of the world's most important schistosomiasis vectors in Africa. Sequences from 26 snails generated using Illumina Hi-Seq or 454 sequencing were assembled using Trinity and CA…	2021	T10695	Public health	NEMA/AGR/149/2021	KEN	Kenya	3	Zhang SM	Center for Evolutionary and Theoretical Immunology, Parasite Division Museum of Southwestern Biology, Department of Biology, University of New Mexico, Albuquerque, New Mexico, United States.	USA	The United States of America
6	MED	34820163	PMC8601052	10.7717/peerj.12290	Virus-derived sequences from the transcriptomes of two snail vectors of schistosomiasis, <i>Biomphalaria pfeifferi</i> and <i>Bulinus globosus</i> from Kenya.	Schistosomiasis, which infects more than 230 million people, is vectored by freshwater snails. We identified viral sequences in the transcriptomes of <i>Biomphalaria pfeifferi</i> (BP) and <i>Bulinus globosus</i> (BuG), two of the world's most important schistosomiasis vectors in Africa. Sequences from 26 snails generated using Illumina Hi-Seq or 454 sequencing were assembled using Trinity and CA…	2021	T10695	Public health	NEMA/AGR/149/2021	KEN	Kenya	3	Buddenborg SK	Department of Biology, University of New Mexico, Albuquerque, New Mexico, United States.	USA	The United States of America
6	MED	34820163	PMC8601052	10.7717/peerj.12290	Virus-derived sequences from the transcriptomes of two snail vectors of schistosomiasis, <i>Biomphalaria pfeifferi</i> and <i>Bulinus globosus</i> from Kenya.	Schistosomiasis, which infects more than 230 million people, is vectored by freshwater snails. We identified viral sequences in the transcriptomes of <i>Biomphalaria pfeifferi</i> (BP) and <i>Bulinus globosus</i> (BuG), two of the world's most important schistosomiasis vectors in Africa. Sequences from 26 snails generated using Illumina Hi-Seq or 454 sequencing were assembled using Trinity and CA…	2021	T10695	Public health	NEMA/AGR/149/2021	KEN	Kenya	3	Loker ES	Department of Biology, University of New Mexico, Albuquerque, New Mexico, United States.	USA	The United States of America
6	MED	34820163	PMC8601052	10.7717/peerj.12290	Virus-derived sequences from the transcriptomes of two snail vectors of schistosomiasis, <i>Biomphalaria pfeifferi</i> and <i>Bulinus globosus</i> from Kenya.	Schistosomiasis, which infects more than 230 million people, is vectored by freshwater snails. We identified viral sequences in the transcriptomes of <i>Biomphalaria pfeifferi</i> (BP) and <i>Bulinus globosus</i> (BuG), two of the world's most important schistosomiasis vectors in Africa. Sequences from 26 snails generated using Illumina Hi-Seq or 454 sequencing were assembled using Trinity and CA…	2021	T10695	Public health	NEMA/AGR/149/2021	KEN	Kenya	3	Bonning BC	Entomology & Nematology Department, University of Florida, Gainesville, Florida, United States.	USA	The United States of America
7	MED	31162012	PMC6609173	10.4269/ajtmh.19-0089	A Search for Snail-Related Answers to Explain Differences in Response of <i>Schistosoma mansoni</i> to Praziquantel Treatment among Responding and Persistent Hotspot Villages along the Kenyan Shore of Lake Victoria.	Following a 4-year annual praziquantel (PZQ) treatment campaign, the resulting prevalence of <i>Schistosoma mansoni</i> was seen to differ among individual villages along the Kenyan shore of Lake Victoria. We have investigated possible inherent differences in snail-related aspects of transmission among such 10 villages, including six persistent hotspot (PHS) villages (≤ 30% reduction in prevalenc…	2019	T10695	Public health	NEMA/AGR/46/2014	KEN	Kenya	3	Mutuku MW	School of Biological Sciences, College of Biological and Physical Sciences, University of Nairobi, Nairobi, Kenya.	KEN	Kenya
7	MED	31162012	PMC6609173	10.4269/ajtmh.19-0089	A Search for Snail-Related Answers to Explain Differences in Response of <i>Schistosoma mansoni</i> to Praziquantel Treatment among Responding and Persistent Hotspot Villages along the Kenyan Shore of Lake Victoria.	Following a 4-year annual praziquantel (PZQ) treatment campaign, the resulting prevalence of <i>Schistosoma mansoni</i> was seen to differ among individual villages along the Kenyan shore of Lake Victoria. We have investigated possible inherent differences in snail-related aspects of transmission among such 10 villages, including six persistent hotspot (PHS) villages (≤ 30% reduction in prevalenc…	2019	T10695	Public health	NEMA/AGR/46/2014	KEN	Kenya	3	Laidemitt MR	Department of Biology, Center for Evolutionary and Theoretical Immunology, Museum of Southwestern Biology, Parasitology Division, University of New Mexico, Albuquerque, New Mexico.	USA	The United States of America
7	MED	31162012	PMC6609173	10.4269/ajtmh.19-0089	A Search for Snail-Related Answers to Explain Differences in Response of <i>Schistosoma mansoni</i> to Praziquantel Treatment among Responding and Persistent Hotspot Villages along the Kenyan Shore of Lake Victoria.	Following a 4-year annual praziquantel (PZQ) treatment campaign, the resulting prevalence of <i>Schistosoma mansoni</i> was seen to differ among individual villages along the Kenyan shore of Lake Victoria. We have investigated possible inherent differences in snail-related aspects of transmission among such 10 villages, including six persistent hotspot (PHS) villages (≤ 30% reduction in prevalenc…	2019	T10695	Public health	NEMA/AGR/46/2014	KEN	Kenya	3	Beechler BR	Department of Biomedical Sciences, College of Veterinary Medicine, Oregon State University, Corvallis, Oregon.	USA	The United States of America
7	MED	31162012	PMC6609173	10.4269/ajtmh.19-0089	A Search for Snail-Related Answers to Explain Differences in Response of <i>Schistosoma mansoni</i> to Praziquantel Treatment among Responding and Persistent Hotspot Villages along the Kenyan Shore of Lake Victoria.	Following a 4-year annual praziquantel (PZQ) treatment campaign, the resulting prevalence of <i>Schistosoma mansoni</i> was seen to differ among individual villages along the Kenyan shore of Lake Victoria. We have investigated possible inherent differences in snail-related aspects of transmission among such 10 villages, including six persistent hotspot (PHS) villages (≤ 30% reduction in prevalenc…	2019	T10695	Public health	NEMA/AGR/46/2014	KEN	Kenya	3	Mwangi IN	Centre for Biotechnology Research and Development, Kenya Medical Research Institute, Nairobi, Kenya.	KEN	Kenya
7	MED	31162012	PMC6609173	10.4269/ajtmh.19-0089	A Search for Snail-Related Answers to Explain Differences in Response of <i>Schistosoma mansoni</i> to Praziquantel Treatment among Responding and Persistent Hotspot Villages along the Kenyan Shore of Lake Victoria.	Following a 4-year annual praziquantel (PZQ) treatment campaign, the resulting prevalence of <i>Schistosoma mansoni</i> was seen to differ among individual villages along the Kenyan shore of Lake Victoria. We have investigated possible inherent differences in snail-related aspects of transmission among such 10 villages, including six persistent hotspot (PHS) villages (≤ 30% reduction in prevalenc…	2019	T10695	Public health	NEMA/AGR/46/2014	KEN	Kenya	3	Otiato FO	Influenza Surveillance Program, Centers for Disease Control and Prevention, Nairobi, Kenya.	KEN	Kenya
7	MED	31162012	PMC6609173	10.4269/ajtmh.19-0089	A Search for Snail-Related Answers to Explain Differences in Response of <i>Schistosoma mansoni</i> to Praziquantel Treatment among Responding and Persistent Hotspot Villages along the Kenyan Shore of Lake Victoria.	Following a 4-year annual praziquantel (PZQ) treatment campaign, the resulting prevalence of <i>Schistosoma mansoni</i> was seen to differ among individual villages along the Kenyan shore of Lake Victoria. We have investigated possible inherent differences in snail-related aspects of transmission among such 10 villages, including six persistent hotspot (PHS) villages (≤ 30% reduction in prevalenc…	2019	T10695	Public health	NEMA/AGR/46/2014	KEN	Kenya	3	Agola EL	Centre for Biotechnology Research and Development, Kenya Medical Research Institute, Nairobi, Kenya.	KEN	Kenya
7	MED	31162012	PMC6609173	10.4269/ajtmh.19-0089	A Search for Snail-Related Answers to Explain Differences in Response of <i>Schistosoma mansoni</i> to Praziquantel Treatment among Responding and Persistent Hotspot Villages along the Kenyan Shore of Lake Victoria.	Following a 4-year annual praziquantel (PZQ) treatment campaign, the resulting prevalence of <i>Schistosoma mansoni</i> was seen to differ among individual villages along the Kenyan shore of Lake Victoria. We have investigated possible inherent differences in snail-related aspects of transmission among such 10 villages, including six persistent hotspot (PHS) villages (≤ 30% reduction in prevalenc…	2019	T10695	Public health	NEMA/AGR/46/2014	KEN	Kenya	3	Ochanda H	School of Biological Sciences, College of Biological and Physical Sciences, University of Nairobi, Nairobi, Kenya.	KEN	Kenya
7	MED	31162012	PMC6609173	10.4269/ajtmh.19-0089	A Search for Snail-Related Answers to Explain Differences in Response of <i>Schistosoma mansoni</i> to Praziquantel Treatment among Responding and Persistent Hotspot Villages along the Kenyan Shore of Lake Victoria.	Following a 4-year annual praziquantel (PZQ) treatment campaign, the resulting prevalence of <i>Schistosoma mansoni</i> was seen to differ among individual villages along the Kenyan shore of Lake Victoria. We have investigated possible inherent differences in snail-related aspects of transmission among such 10 villages, including six persistent hotspot (PHS) villages (≤ 30% reduction in prevalenc…	2019	T10695	Public health	NEMA/AGR/46/2014	KEN	Kenya	3	Kamel B	Department of Biology, Center for Evolutionary and Theoretical Immunology, Museum of Southwestern Biology, Parasitology Division, University of New Mexico, Albuquerque, New Mexico.	USA	The United States of America
7	MED	31162012	PMC6609173	10.4269/ajtmh.19-0089	A Search for Snail-Related Answers to Explain Differences in Response of <i>Schistosoma mansoni</i> to Praziquantel Treatment among Responding and Persistent Hotspot Villages along the Kenyan Shore of Lake Victoria.	Following a 4-year annual praziquantel (PZQ) treatment campaign, the resulting prevalence of <i>Schistosoma mansoni</i> was seen to differ among individual villages along the Kenyan shore of Lake Victoria. We have investigated possible inherent differences in snail-related aspects of transmission among such 10 villages, including six persistent hotspot (PHS) villages (≤ 30% reduction in prevalenc…	2019	T10695	Public health	NEMA/AGR/46/2014	KEN	Kenya	3	Mkoji GM	Centre for Biotechnology Research and Development, Kenya Medical Research Institute, Nairobi, Kenya.	KEN	Kenya
7	MED	31162012	PMC6609173	10.4269/ajtmh.19-0089	A Search for Snail-Related Answers to Explain Differences in Response of <i>Schistosoma mansoni</i> to Praziquantel Treatment among Responding and Persistent Hotspot Villages along the Kenyan Shore of Lake Victoria.	Following a 4-year annual praziquantel (PZQ) treatment campaign, the resulting prevalence of <i>Schistosoma mansoni</i> was seen to differ among individual villages along the Kenyan shore of Lake Victoria. We have investigated possible inherent differences in snail-related aspects of transmission among such 10 villages, including six persistent hotspot (PHS) villages (≤ 30% reduction in prevalenc…	2019	T10695	Public health	NEMA/AGR/46/2014	KEN	Kenya	3	Steinauer ML	Department of Basic Medical Sciences, Western University of Health Sciences, Lebanon, Oregon.	USA	The United States of America
7	MED	31162012	PMC6609173	10.4269/ajtmh.19-0089	A Search for Snail-Related Answers to Explain Differences in Response of <i>Schistosoma mansoni</i> to Praziquantel Treatment among Responding and Persistent Hotspot Villages along the Kenyan Shore of Lake Victoria.	Following a 4-year annual praziquantel (PZQ) treatment campaign, the resulting prevalence of <i>Schistosoma mansoni</i> was seen to differ among individual villages along the Kenyan shore of Lake Victoria. We have investigated possible inherent differences in snail-related aspects of transmission among such 10 villages, including six persistent hotspot (PHS) villages (≤ 30% reduction in prevalenc…	2019	T10695	Public health	NEMA/AGR/46/2014	KEN	Kenya	3	Loker ES	Department of Biology, Center for Evolutionary and Theoretical Immunology, Museum of Southwestern Biology, Parasitology Division, University of New Mexico, Albuquerque, New Mexico.	USA	The United States of America
8	MED	35354876	PMC8967911	10.1038/s41598-022-09305-7	Comparative mitogenomics of freshwater snails of the genus Bulinus, obligatory vectors of Schistosoma haematobium, causative agent of human urogenital schistosomiasis.	Among the snail genera most responsible for vectoring human-infecting schistosomes, Bulinus, Biomphalaria, and Oncomelania, the former is in many respects the most important. Bulinid snails host the most common human blood fluke, Schistosoma haematobium, responsible for approximately two-thirds of the estimated 237 million cases of schistosomiasis. They also support transmission of schistosomes t…	2022	T10695	Public health	NEMA/AGR/46/2014	KEN	Kenya	3	Zhang SM	Department of Biology, Center for Evolutionary and Theoretical Immunology, University of New Mexico, Albuquerque, NM, 87131, USA. zhangsm@unm.edu.	USA	The United States of America
8	MED	35354876	PMC8967911	10.1038/s41598-022-09305-7	Comparative mitogenomics of freshwater snails of the genus Bulinus, obligatory vectors of Schistosoma haematobium, causative agent of human urogenital schistosomiasis.	Among the snail genera most responsible for vectoring human-infecting schistosomes, Bulinus, Biomphalaria, and Oncomelania, the former is in many respects the most important. Bulinid snails host the most common human blood fluke, Schistosoma haematobium, responsible for approximately two-thirds of the estimated 237 million cases of schistosomiasis. They also support transmission of schistosomes t…	2022	T10695	Public health	NEMA/AGR/46/2014	KEN	Kenya	3	Bu L	Department of Biology, Center for Evolutionary and Theoretical Immunology, University of New Mexico, Albuquerque, NM, 87131, USA.	USA	The United States of America
8	MED	35354876	PMC8967911	10.1038/s41598-022-09305-7	Comparative mitogenomics of freshwater snails of the genus Bulinus, obligatory vectors of Schistosoma haematobium, causative agent of human urogenital schistosomiasis.	Among the snail genera most responsible for vectoring human-infecting schistosomes, Bulinus, Biomphalaria, and Oncomelania, the former is in many respects the most important. Bulinid snails host the most common human blood fluke, Schistosoma haematobium, responsible for approximately two-thirds of the estimated 237 million cases of schistosomiasis. They also support transmission of schistosomes t…	2022	T10695	Public health	NEMA/AGR/46/2014	KEN	Kenya	3	Lu L	Department of Biology, Center for Evolutionary and Theoretical Immunology, University of New Mexico, Albuquerque, NM, 87131, USA.	USA	The United States of America
8	MED	35354876	PMC8967911	10.1038/s41598-022-09305-7	Comparative mitogenomics of freshwater snails of the genus Bulinus, obligatory vectors of Schistosoma haematobium, causative agent of human urogenital schistosomiasis.	Among the snail genera most responsible for vectoring human-infecting schistosomes, Bulinus, Biomphalaria, and Oncomelania, the former is in many respects the most important. Bulinid snails host the most common human blood fluke, Schistosoma haematobium, responsible for approximately two-thirds of the estimated 237 million cases of schistosomiasis. They also support transmission of schistosomes t…	2022	T10695	Public health	NEMA/AGR/46/2014	KEN	Kenya	3	Babbitt C	Department of Biology, Center for Evolutionary and Theoretical Immunology, University of New Mexico, Albuquerque, NM, 87131, USA.	USA	The United States of America
8	MED	35354876	PMC8967911	10.1038/s41598-022-09305-7	Comparative mitogenomics of freshwater snails of the genus Bulinus, obligatory vectors of Schistosoma haematobium, causative agent of human urogenital schistosomiasis.	Among the snail genera most responsible for vectoring human-infecting schistosomes, Bulinus, Biomphalaria, and Oncomelania, the former is in many respects the most important. Bulinid snails host the most common human blood fluke, Schistosoma haematobium, responsible for approximately two-thirds of the estimated 237 million cases of schistosomiasis. They also support transmission of schistosomes t…	2022	T10695	Public health	NEMA/AGR/46/2014	KEN	Kenya	3	Adema CM	Department of Biology, Center for Evolutionary and Theoretical Immunology, University of New Mexico, Albuquerque, NM, 87131, USA.	USA	The United States of America
8	MED	35354876	PMC8967911	10.1038/s41598-022-09305-7	Comparative mitogenomics of freshwater snails of the genus Bulinus, obligatory vectors of Schistosoma haematobium, causative agent of human urogenital schistosomiasis.	Among the snail genera most responsible for vectoring human-infecting schistosomes, Bulinus, Biomphalaria, and Oncomelania, the former is in many respects the most important. Bulinid snails host the most common human blood fluke, Schistosoma haematobium, responsible for approximately two-thirds of the estimated 237 million cases of schistosomiasis. They also support transmission of schistosomes t…	2022	T10695	Public health	NEMA/AGR/46/2014	KEN	Kenya	3	Loker ES	Department of Biology, Center for Evolutionary and Theoretical Immunology, University of New Mexico, Albuquerque, NM, 87131, USA.	USA	The United States of America
8	MED	35354876	PMC8967911	10.1038/s41598-022-09305-7	Comparative mitogenomics of freshwater snails of the genus Bulinus, obligatory vectors of Schistosoma haematobium, causative agent of human urogenital schistosomiasis.	Among the snail genera most responsible for vectoring human-infecting schistosomes, Bulinus, Biomphalaria, and Oncomelania, the former is in many respects the most important. Bulinid snails host the most common human blood fluke, Schistosoma haematobium, responsible for approximately two-thirds of the estimated 237 million cases of schistosomiasis. They also support transmission of schistosomes t…	2022	T10695	Public health	NEMA/AGR/149/2021	KEN	Kenya	3	Zhang SM	Department of Biology, Center for Evolutionary and Theoretical Immunology, University of New Mexico, Albuquerque, NM, 87131, USA. zhangsm@unm.edu.	USA	The United States of America
8	MED	35354876	PMC8967911	10.1038/s41598-022-09305-7	Comparative mitogenomics of freshwater snails of the genus Bulinus, obligatory vectors of Schistosoma haematobium, causative agent of human urogenital schistosomiasis.	Among the snail genera most responsible for vectoring human-infecting schistosomes, Bulinus, Biomphalaria, and Oncomelania, the former is in many respects the most important. Bulinid snails host the most common human blood fluke, Schistosoma haematobium, responsible for approximately two-thirds of the estimated 237 million cases of schistosomiasis. They also support transmission of schistosomes t…	2022	T10695	Public health	NEMA/AGR/149/2021	KEN	Kenya	3	Bu L	Department of Biology, Center for Evolutionary and Theoretical Immunology, University of New Mexico, Albuquerque, NM, 87131, USA.	USA	The United States of America
8	MED	35354876	PMC8967911	10.1038/s41598-022-09305-7	Comparative mitogenomics of freshwater snails of the genus Bulinus, obligatory vectors of Schistosoma haematobium, causative agent of human urogenital schistosomiasis.	Among the snail genera most responsible for vectoring human-infecting schistosomes, Bulinus, Biomphalaria, and Oncomelania, the former is in many respects the most important. Bulinid snails host the most common human blood fluke, Schistosoma haematobium, responsible for approximately two-thirds of the estimated 237 million cases of schistosomiasis. They also support transmission of schistosomes t…	2022	T10695	Public health	NEMA/AGR/149/2021	KEN	Kenya	3	Lu L	Department of Biology, Center for Evolutionary and Theoretical Immunology, University of New Mexico, Albuquerque, NM, 87131, USA.	USA	The United States of America
8	MED	35354876	PMC8967911	10.1038/s41598-022-09305-7	Comparative mitogenomics of freshwater snails of the genus Bulinus, obligatory vectors of Schistosoma haematobium, causative agent of human urogenital schistosomiasis.	Among the snail genera most responsible for vectoring human-infecting schistosomes, Bulinus, Biomphalaria, and Oncomelania, the former is in many respects the most important. Bulinid snails host the most common human blood fluke, Schistosoma haematobium, responsible for approximately two-thirds of the estimated 237 million cases of schistosomiasis. They also support transmission of schistosomes t…	2022	T10695	Public health	NEMA/AGR/149/2021	KEN	Kenya	3	Babbitt C	Department of Biology, Center for Evolutionary and Theoretical Immunology, University of New Mexico, Albuquerque, NM, 87131, USA.	USA	The United States of America
8	MED	35354876	PMC8967911	10.1038/s41598-022-09305-7	Comparative mitogenomics of freshwater snails of the genus Bulinus, obligatory vectors of Schistosoma haematobium, causative agent of human urogenital schistosomiasis.	Among the snail genera most responsible for vectoring human-infecting schistosomes, Bulinus, Biomphalaria, and Oncomelania, the former is in many respects the most important. Bulinid snails host the most common human blood fluke, Schistosoma haematobium, responsible for approximately two-thirds of the estimated 237 million cases of schistosomiasis. They also support transmission of schistosomes t…	2022	T10695	Public health	NEMA/AGR/149/2021	KEN	Kenya	3	Adema CM	Department of Biology, Center for Evolutionary and Theoretical Immunology, University of New Mexico, Albuquerque, NM, 87131, USA.	USA	The United States of America
8	MED	35354876	PMC8967911	10.1038/s41598-022-09305-7	Comparative mitogenomics of freshwater snails of the genus Bulinus, obligatory vectors of Schistosoma haematobium, causative agent of human urogenital schistosomiasis.	Among the snail genera most responsible for vectoring human-infecting schistosomes, Bulinus, Biomphalaria, and Oncomelania, the former is in many respects the most important. Bulinid snails host the most common human blood fluke, Schistosoma haematobium, responsible for approximately two-thirds of the estimated 237 million cases of schistosomiasis. They also support transmission of schistosomes t…	2022	T10695	Public health	NEMA/AGR/149/2021	KEN	Kenya	3	Loker ES	Department of Biology, Center for Evolutionary and Theoretical Immunology, University of New Mexico, Albuquerque, NM, 87131, USA.	USA	The United States of America
9	MED	29743617	PMC5943310	10.1038/s41598-018-25463-z	Complete mitochondrial and rDNA complex sequences of important vector species of Biomphalaria, obligatory hosts of the human-infecting blood fluke, Schistosoma mansoni.	Using high throughput Illumina sequencing technology, we determined complete sequences for the mitochondrial genome (mitogenome) and nuclear ribosomal DNA (rDNA) complex for three African freshwater snail taxa within the genus Biomphalaria, B. pfeifferi, B. sudanica and B. choanomphala, and for two laboratory strains of B. glabrata originating from the Neotropics. Biomphalaria snails are obligate…	2018	T10695	Public health	NEMA/AGR/46/2014	KEN	Kenya	3	Zhang SM	Center for Evolutionary and Theoretical Immunology, Department of Biology, University of New Mexico, Albuquerqu, NM, 87131, USA. zhangsm@unm.edu.	USA	The United States of America
9	MED	29743617	PMC5943310	10.1038/s41598-018-25463-z	Complete mitochondrial and rDNA complex sequences of important vector species of Biomphalaria, obligatory hosts of the human-infecting blood fluke, Schistosoma mansoni.	Using high throughput Illumina sequencing technology, we determined complete sequences for the mitochondrial genome (mitogenome) and nuclear ribosomal DNA (rDNA) complex for three African freshwater snail taxa within the genus Biomphalaria, B. pfeifferi, B. sudanica and B. choanomphala, and for two laboratory strains of B. glabrata originating from the Neotropics. Biomphalaria snails are obligate…	2018	T10695	Public health	NEMA/AGR/46/2014	KEN	Kenya	3	Bu L	Center for Evolutionary and Theoretical Immunology, Department of Biology, University of New Mexico, Albuquerqu, NM, 87131, USA.	USA	The United States of America
9	MED	29743617	PMC5943310	10.1038/s41598-018-25463-z	Complete mitochondrial and rDNA complex sequences of important vector species of Biomphalaria, obligatory hosts of the human-infecting blood fluke, Schistosoma mansoni.	Using high throughput Illumina sequencing technology, we determined complete sequences for the mitochondrial genome (mitogenome) and nuclear ribosomal DNA (rDNA) complex for three African freshwater snail taxa within the genus Biomphalaria, B. pfeifferi, B. sudanica and B. choanomphala, and for two laboratory strains of B. glabrata originating from the Neotropics. Biomphalaria snails are obligate…	2018	T10695	Public health	NEMA/AGR/46/2014	KEN	Kenya	3	Laidemitt MR	Center for Evolutionary and Theoretical Immunology, Department of Biology, University of New Mexico, Albuquerqu, NM, 87131, USA.	USA	The United States of America
9	MED	29743617	PMC5943310	10.1038/s41598-018-25463-z	Complete mitochondrial and rDNA complex sequences of important vector species of Biomphalaria, obligatory hosts of the human-infecting blood fluke, Schistosoma mansoni.	Using high throughput Illumina sequencing technology, we determined complete sequences for the mitochondrial genome (mitogenome) and nuclear ribosomal DNA (rDNA) complex for three African freshwater snail taxa within the genus Biomphalaria, B. pfeifferi, B. sudanica and B. choanomphala, and for two laboratory strains of B. glabrata originating from the Neotropics. Biomphalaria snails are obligate…	2018	T10695	Public health	NEMA/AGR/46/2014	KEN	Kenya	3	Lu L	Center for Evolutionary and Theoretical Immunology, Department of Biology, University of New Mexico, Albuquerqu, NM, 87131, USA.	USA	The United States of America
9	MED	29743617	PMC5943310	10.1038/s41598-018-25463-z	Complete mitochondrial and rDNA complex sequences of important vector species of Biomphalaria, obligatory hosts of the human-infecting blood fluke, Schistosoma mansoni.	Using high throughput Illumina sequencing technology, we determined complete sequences for the mitochondrial genome (mitogenome) and nuclear ribosomal DNA (rDNA) complex for three African freshwater snail taxa within the genus Biomphalaria, B. pfeifferi, B. sudanica and B. choanomphala, and for two laboratory strains of B. glabrata originating from the Neotropics. Biomphalaria snails are obligate…	2018	T10695	Public health	NEMA/AGR/46/2014	KEN	Kenya	3	Mutuku MW	Centre for Biotechnology Research and Development, Kenya Medical Research Institute (KEMRI), P.O Box, 54840-00200, Nairobi, Kenya.	KEN	Kenya
9	MED	29743617	PMC5943310	10.1038/s41598-018-25463-z	Complete mitochondrial and rDNA complex sequences of important vector species of Biomphalaria, obligatory hosts of the human-infecting blood fluke, Schistosoma mansoni.	Using high throughput Illumina sequencing technology, we determined complete sequences for the mitochondrial genome (mitogenome) and nuclear ribosomal DNA (rDNA) complex for three African freshwater snail taxa within the genus Biomphalaria, B. pfeifferi, B. sudanica and B. choanomphala, and for two laboratory strains of B. glabrata originating from the Neotropics. Biomphalaria snails are obligate…	2018	T10695	Public health	NEMA/AGR/46/2014	KEN	Kenya	3	Mkoji GM	Centre for Biotechnology Research and Development, Kenya Medical Research Institute (KEMRI), P.O Box, 54840-00200, Nairobi, Kenya.	KEN	Kenya
9	MED	29743617	PMC5943310	10.1038/s41598-018-25463-z	Complete mitochondrial and rDNA complex sequences of important vector species of Biomphalaria, obligatory hosts of the human-infecting blood fluke, Schistosoma mansoni.	Using high throughput Illumina sequencing technology, we determined complete sequences for the mitochondrial genome (mitogenome) and nuclear ribosomal DNA (rDNA) complex for three African freshwater snail taxa within the genus Biomphalaria, B. pfeifferi, B. sudanica and B. choanomphala, and for two laboratory strains of B. glabrata originating from the Neotropics. Biomphalaria snails are obligate…	2018	T10695	Public health	NEMA/AGR/46/2014	KEN	Kenya	3	Loker ES	Center for Evolutionary and Theoretical Immunology, Department of Biology, University of New Mexico, Albuquerqu, NM, 87131, USA.	USA	The United States of America
10	MED	31841501	PMC6936870	10.1371/journal.pntd.0006927	Transcriptional responses of Biomphalaria pfeifferi and Schistosoma mansoni following exposure to niclosamide, with evidence for a synergistic effect on snails following exposure to both stressors.	<h4>Background</h4>Schistosomiasis is one of the world's most common NTDs. Successful control operations often target snail vectors with the molluscicide niclosamide. Little is known about how niclosamide affects snails, including for Biomphalaria pfeifferi, the most important vector for Schistosoma mansoni in Africa. We used Illumina technology to explore how field-derived B. pfeifferi, either u…	2019	T10695	Public health	NEMA/AGR/46/2014	KEN	Kenya	3	Buddenborg SK	Department of Biology, Center for Evolutionary and Theoretical Immunology, University of New Mexico, Albuquerque NM United States of America.	USA	The United States of America
10	MED	31841501	PMC6936870	10.1371/journal.pntd.0006927	Transcriptional responses of Biomphalaria pfeifferi and Schistosoma mansoni following exposure to niclosamide, with evidence for a synergistic effect on snails following exposure to both stressors.	<h4>Background</h4>Schistosomiasis is one of the world's most common NTDs. Successful control operations often target snail vectors with the molluscicide niclosamide. Little is known about how niclosamide affects snails, including for Biomphalaria pfeifferi, the most important vector for Schistosoma mansoni in Africa. We used Illumina technology to explore how field-derived B. pfeifferi, either u…	2019	T10695	Public health	NEMA/AGR/46/2014	KEN	Kenya	3	Kamel B	Department of Biology, Center for Evolutionary and Theoretical Immunology, University of New Mexico, Albuquerque NM United States of America.	USA	The United States of America
10	MED	31841501	PMC6936870	10.1371/journal.pntd.0006927	Transcriptional responses of Biomphalaria pfeifferi and Schistosoma mansoni following exposure to niclosamide, with evidence for a synergistic effect on snails following exposure to both stressors.	<h4>Background</h4>Schistosomiasis is one of the world's most common NTDs. Successful control operations often target snail vectors with the molluscicide niclosamide. Little is known about how niclosamide affects snails, including for Biomphalaria pfeifferi, the most important vector for Schistosoma mansoni in Africa. We used Illumina technology to explore how field-derived B. pfeifferi, either u…	2019	T10695	Public health	NEMA/AGR/46/2014	KEN	Kenya	3	Bu L	Department of Biology, Center for Evolutionary and Theoretical Immunology, University of New Mexico, Albuquerque NM United States of America.	USA	The United States of America
10	MED	31841501	PMC6936870	10.1371/journal.pntd.0006927	Transcriptional responses of Biomphalaria pfeifferi and Schistosoma mansoni following exposure to niclosamide, with evidence for a synergistic effect on snails following exposure to both stressors.	<h4>Background</h4>Schistosomiasis is one of the world's most common NTDs. Successful control operations often target snail vectors with the molluscicide niclosamide. Little is known about how niclosamide affects snails, including for Biomphalaria pfeifferi, the most important vector for Schistosoma mansoni in Africa. We used Illumina technology to explore how field-derived B. pfeifferi, either u…	2019	T10695	Public health	NEMA/AGR/46/2014	KEN	Kenya	3	Zhang SM	Department of Biology, Center for Evolutionary and Theoretical Immunology, University of New Mexico, Albuquerque NM United States of America.	USA	The United States of America
10	MED	31841501	PMC6936870	10.1371/journal.pntd.0006927	Transcriptional responses of Biomphalaria pfeifferi and Schistosoma mansoni following exposure to niclosamide, with evidence for a synergistic effect on snails following exposure to both stressors.	<h4>Background</h4>Schistosomiasis is one of the world's most common NTDs. Successful control operations often target snail vectors with the molluscicide niclosamide. Little is known about how niclosamide affects snails, including for Biomphalaria pfeifferi, the most important vector for Schistosoma mansoni in Africa. We used Illumina technology to explore how field-derived B. pfeifferi, either u…	2019	T10695	Public health	NEMA/AGR/46/2014	KEN	Kenya	3	Mkoji GM	Center for Biotechnology Research and Development, Kenya Medical Research Institute, Nairobi KEN.	KEN	Kenya
10	MED	31841501	PMC6936870	10.1371/journal.pntd.0006927	Transcriptional responses of Biomphalaria pfeifferi and Schistosoma mansoni following exposure to niclosamide, with evidence for a synergistic effect on snails following exposure to both stressors.	<h4>Background</h4>Schistosomiasis is one of the world's most common NTDs. Successful control operations often target snail vectors with the molluscicide niclosamide. Little is known about how niclosamide affects snails, including for Biomphalaria pfeifferi, the most important vector for Schistosoma mansoni in Africa. We used Illumina technology to explore how field-derived B. pfeifferi, either u…	2019	T10695	Public health	NEMA/AGR/46/2014	KEN	Kenya	3	Loker ES	Department of Biology, Center for Evolutionary and Theoretical Immunology, University of New Mexico, Albuquerque NM United States of America.	USA	The United States of America
11	MED	31845890	PMC6917487	10.7554/elife.50095	Antagonism between parasites within snail hosts impacts the transmission of human schistosomiasis.	Human disease agents exist within complex environments that have underappreciated effects on transmission, especially for parasites with multi-host life cycles. We examined the impact of multiple host and parasite species on transmission of the human parasite Schistosoma mansoni in Kenya. We show S. mansoni is impacted by cattle and wild vertebrates because of their role in supporting trematode p…	2019	T10695	Public health	NEMA/AGR/46/2014	KEN	Kenya	3	Laidemitt MR	Department of Biology, University of New Mexico, Albuquerque, United States.	USA	The United States of America
11	MED	31845890	PMC6917487	10.7554/elife.50095	Antagonism between parasites within snail hosts impacts the transmission of human schistosomiasis.	Human disease agents exist within complex environments that have underappreciated effects on transmission, especially for parasites with multi-host life cycles. We examined the impact of multiple host and parasite species on transmission of the human parasite Schistosoma mansoni in Kenya. We show S. mansoni is impacted by cattle and wild vertebrates because of their role in supporting trematode p…	2019	T10695	Public health	NEMA/AGR/46/2014	KEN	Kenya	3	Anderson LC	Department of Biology, University of New Mexico, Albuquerque, United States.	USA	The United States of America
11	MED	31845890	PMC6917487	10.7554/elife.50095	Antagonism between parasites within snail hosts impacts the transmission of human schistosomiasis.	Human disease agents exist within complex environments that have underappreciated effects on transmission, especially for parasites with multi-host life cycles. We examined the impact of multiple host and parasite species on transmission of the human parasite Schistosoma mansoni in Kenya. We show S. mansoni is impacted by cattle and wild vertebrates because of their role in supporting trematode p…	2019	T10695	Public health	NEMA/AGR/46/2014	KEN	Kenya	3	Wearing HJ	Department of Biology, University of New Mexico, Albuquerque, United States.	USA	The United States of America
11	MED	31845890	PMC6917487	10.7554/elife.50095	Antagonism between parasites within snail hosts impacts the transmission of human schistosomiasis.	Human disease agents exist within complex environments that have underappreciated effects on transmission, especially for parasites with multi-host life cycles. We examined the impact of multiple host and parasite species on transmission of the human parasite Schistosoma mansoni in Kenya. We show S. mansoni is impacted by cattle and wild vertebrates because of their role in supporting trematode p…	2019	T10695	Public health	NEMA/AGR/46/2014	KEN	Kenya	3	Mutuku MW	Centre for Biotechnology Research and Development, Kenya Medical Research Institute, Nairobi, Kenya.	KEN	Kenya
11	MED	31845890	PMC6917487	10.7554/elife.50095	Antagonism between parasites within snail hosts impacts the transmission of human schistosomiasis.	Human disease agents exist within complex environments that have underappreciated effects on transmission, especially for parasites with multi-host life cycles. We examined the impact of multiple host and parasite species on transmission of the human parasite Schistosoma mansoni in Kenya. We show S. mansoni is impacted by cattle and wild vertebrates because of their role in supporting trematode p…	2019	T10695	Public health	NEMA/AGR/46/2014	KEN	Kenya	3	Mkoji GM	Centre for Biotechnology Research and Development, Kenya Medical Research Institute, Nairobi, Kenya.	KEN	Kenya
11	MED	31845890	PMC6917487	10.7554/elife.50095	Antagonism between parasites within snail hosts impacts the transmission of human schistosomiasis.	Human disease agents exist within complex environments that have underappreciated effects on transmission, especially for parasites with multi-host life cycles. We examined the impact of multiple host and parasite species on transmission of the human parasite Schistosoma mansoni in Kenya. We show S. mansoni is impacted by cattle and wild vertebrates because of their role in supporting trematode p…	2019	T10695	Public health	NEMA/AGR/46/2014	KEN	Kenya	3	Loker ES	Department of Biology, University of New Mexico, Albuquerque, United States.	USA	The United States of America
12	MED	29045404	PMC5685644	10.1371/journal.pntd.0005984	Transcriptomic responses of Biomphalaria pfeifferi to Schistosoma mansoni: Investigation of a neglected African snail that supports more S. mansoni transmission than any other snail species.	<h4>Background</h4>Biomphalaria pfeifferi is highly compatible with the widespread human-infecting blood fluke Schistosoma mansoni and transmits more cases of this parasite to people than any other snail species. For these reasons, B. pfeifferi is the world's most important vector snail for S. mansoni, yet we know relatively little at the molecular level regarding the interactions between B. pfei…	2017	T10695	Public health	NEMA/AGR/46/2014	KEN	Kenya	3	Buddenborg SK	Department of Biology, Center for Evolutionary and Theoretical Immunology, University of New Mexico, Albuquerque, New Mexico, United States of America.	USA	The United States of America
12	MED	29045404	PMC5685644	10.1371/journal.pntd.0005984	Transcriptomic responses of Biomphalaria pfeifferi to Schistosoma mansoni: Investigation of a neglected African snail that supports more S. mansoni transmission than any other snail species.	<h4>Background</h4>Biomphalaria pfeifferi is highly compatible with the widespread human-infecting blood fluke Schistosoma mansoni and transmits more cases of this parasite to people than any other snail species. For these reasons, B. pfeifferi is the world's most important vector snail for S. mansoni, yet we know relatively little at the molecular level regarding the interactions between B. pfei…	2017	T10695	Public health	NEMA/AGR/46/2014	KEN	Kenya	3	Bu L	Department of Biology, Center for Evolutionary and Theoretical Immunology, University of New Mexico, Albuquerque, New Mexico, United States of America.	USA	The United States of America
12	MED	29045404	PMC5685644	10.1371/journal.pntd.0005984	Transcriptomic responses of Biomphalaria pfeifferi to Schistosoma mansoni: Investigation of a neglected African snail that supports more S. mansoni transmission than any other snail species.	<h4>Background</h4>Biomphalaria pfeifferi is highly compatible with the widespread human-infecting blood fluke Schistosoma mansoni and transmits more cases of this parasite to people than any other snail species. For these reasons, B. pfeifferi is the world's most important vector snail for S. mansoni, yet we know relatively little at the molecular level regarding the interactions between B. pfei…	2017	T10695	Public health	NEMA/AGR/46/2014	KEN	Kenya	3	Zhang SM	Department of Biology, Center for Evolutionary and Theoretical Immunology, University of New Mexico, Albuquerque, New Mexico, United States of America.	USA	The United States of America
12	MED	29045404	PMC5685644	10.1371/journal.pntd.0005984	Transcriptomic responses of Biomphalaria pfeifferi to Schistosoma mansoni: Investigation of a neglected African snail that supports more S. mansoni transmission than any other snail species.	<h4>Background</h4>Biomphalaria pfeifferi is highly compatible with the widespread human-infecting blood fluke Schistosoma mansoni and transmits more cases of this parasite to people than any other snail species. For these reasons, B. pfeifferi is the world's most important vector snail for S. mansoni, yet we know relatively little at the molecular level regarding the interactions between B. pfei…	2017	T10695	Public health	NEMA/AGR/46/2014	KEN	Kenya	3	Schilkey FD	National Center for Genome Resources, Santa Fe, New Mexico, United States of America.	USA	The United States of America
12	MED	29045404	PMC5685644	10.1371/journal.pntd.0005984	Transcriptomic responses of Biomphalaria pfeifferi to Schistosoma mansoni: Investigation of a neglected African snail that supports more S. mansoni transmission than any other snail species.	<h4>Background</h4>Biomphalaria pfeifferi is highly compatible with the widespread human-infecting blood fluke Schistosoma mansoni and transmits more cases of this parasite to people than any other snail species. For these reasons, B. pfeifferi is the world's most important vector snail for S. mansoni, yet we know relatively little at the molecular level regarding the interactions between B. pfei…	2017	T10695	Public health	NEMA/AGR/46/2014	KEN	Kenya	3	Mkoji GM	Center for Biotechnology Research and Development, Kenya Medical Research Institute, Nairobi, KEN.	KEN	Kenya
12	MED	29045404	PMC5685644	10.1371/journal.pntd.0005984	Transcriptomic responses of Biomphalaria pfeifferi to Schistosoma mansoni: Investigation of a neglected African snail that supports more S. mansoni transmission than any other snail species.	<h4>Background</h4>Biomphalaria pfeifferi is highly compatible with the widespread human-infecting blood fluke Schistosoma mansoni and transmits more cases of this parasite to people than any other snail species. For these reasons, B. pfeifferi is the world's most important vector snail for S. mansoni, yet we know relatively little at the molecular level regarding the interactions between B. pfei…	2017	T10695	Public health	NEMA/AGR/46/2014	KEN	Kenya	3	Loker ES	Department of Biology, Center for Evolutionary and Theoretical Immunology, University of New Mexico, Albuquerque, New Mexico, United States of America.	USA	The United States of America
12	MED	29045404	PMC5685644	10.1371/journal.pntd.0005984	Transcriptomic responses of Biomphalaria pfeifferi to Schistosoma mansoni: Investigation of a neglected African snail that supports more S. mansoni transmission than any other snail species.	<h4>Background</h4>Biomphalaria pfeifferi is highly compatible with the widespread human-infecting blood fluke Schistosoma mansoni and transmits more cases of this parasite to people than any other snail species. For these reasons, B. pfeifferi is the world's most important vector snail for S. mansoni, yet we know relatively little at the molecular level regarding the interactions between B. pfei…	2017	T10695	Public health	NACOSTI/P/15/9609/4270	KEN	Kenya	0	Buddenborg SK	Department of Biology, Center for Evolutionary and Theoretical Immunology, University of New Mexico, Albuquerque, New Mexico, United States of America.	USA	The United States of America
12	MED	29045404	PMC5685644	10.1371/journal.pntd.0005984	Transcriptomic responses of Biomphalaria pfeifferi to Schistosoma mansoni: Investigation of a neglected African snail that supports more S. mansoni transmission than any other snail species.	<h4>Background</h4>Biomphalaria pfeifferi is highly compatible with the widespread human-infecting blood fluke Schistosoma mansoni and transmits more cases of this parasite to people than any other snail species. For these reasons, B. pfeifferi is the world's most important vector snail for S. mansoni, yet we know relatively little at the molecular level regarding the interactions between B. pfei…	2017	T10695	Public health	NACOSTI/P/15/9609/4270	KEN	Kenya	0	Bu L	Department of Biology, Center for Evolutionary and Theoretical Immunology, University of New Mexico, Albuquerque, New Mexico, United States of America.	USA	The United States of America
12	MED	29045404	PMC5685644	10.1371/journal.pntd.0005984	Transcriptomic responses of Biomphalaria pfeifferi to Schistosoma mansoni: Investigation of a neglected African snail that supports more S. mansoni transmission than any other snail species.	<h4>Background</h4>Biomphalaria pfeifferi is highly compatible with the widespread human-infecting blood fluke Schistosoma mansoni and transmits more cases of this parasite to people than any other snail species. For these reasons, B. pfeifferi is the world's most important vector snail for S. mansoni, yet we know relatively little at the molecular level regarding the interactions between B. pfei…	2017	T10695	Public health	NACOSTI/P/15/9609/4270	KEN	Kenya	0	Zhang SM	Department of Biology, Center for Evolutionary and Theoretical Immunology, University of New Mexico, Albuquerque, New Mexico, United States of America.	USA	The United States of America
12	MED	29045404	PMC5685644	10.1371/journal.pntd.0005984	Transcriptomic responses of Biomphalaria pfeifferi to Schistosoma mansoni: Investigation of a neglected African snail that supports more S. mansoni transmission than any other snail species.	<h4>Background</h4>Biomphalaria pfeifferi is highly compatible with the widespread human-infecting blood fluke Schistosoma mansoni and transmits more cases of this parasite to people than any other snail species. For these reasons, B. pfeifferi is the world's most important vector snail for S. mansoni, yet we know relatively little at the molecular level regarding the interactions between B. pfei…	2017	T10695	Public health	NACOSTI/P/15/9609/4270	KEN	Kenya	0	Schilkey FD	National Center for Genome Resources, Santa Fe, New Mexico, United States of America.	USA	The United States of America
12	MED	29045404	PMC5685644	10.1371/journal.pntd.0005984	Transcriptomic responses of Biomphalaria pfeifferi to Schistosoma mansoni: Investigation of a neglected African snail that supports more S. mansoni transmission than any other snail species.	<h4>Background</h4>Biomphalaria pfeifferi is highly compatible with the widespread human-infecting blood fluke Schistosoma mansoni and transmits more cases of this parasite to people than any other snail species. For these reasons, B. pfeifferi is the world's most important vector snail for S. mansoni, yet we know relatively little at the molecular level regarding the interactions between B. pfei…	2017	T10695	Public health	NACOSTI/P/15/9609/4270	KEN	Kenya	0	Mkoji GM	Center for Biotechnology Research and Development, Kenya Medical Research Institute, Nairobi, KEN.	KEN	Kenya
12	MED	29045404	PMC5685644	10.1371/journal.pntd.0005984	Transcriptomic responses of Biomphalaria pfeifferi to Schistosoma mansoni: Investigation of a neglected African snail that supports more S. mansoni transmission than any other snail species.	<h4>Background</h4>Biomphalaria pfeifferi is highly compatible with the widespread human-infecting blood fluke Schistosoma mansoni and transmits more cases of this parasite to people than any other snail species. For these reasons, B. pfeifferi is the world's most important vector snail for S. mansoni, yet we know relatively little at the molecular level regarding the interactions between B. pfei…	2017	T10695	Public health	NACOSTI/P/15/9609/4270	KEN	Kenya	0	Loker ES	Department of Biology, Center for Evolutionary and Theoretical Immunology, University of New Mexico, Albuquerque, New Mexico, United States of America.	USA	The United States of America
12	MED	29045404	PMC5685644	10.1371/journal.pntd.0005984	Transcriptomic responses of Biomphalaria pfeifferi to Schistosoma mansoni: Investigation of a neglected African snail that supports more S. mansoni transmission than any other snail species.	<h4>Background</h4>Biomphalaria pfeifferi is highly compatible with the widespread human-infecting blood fluke Schistosoma mansoni and transmits more cases of this parasite to people than any other snail species. For these reasons, B. pfeifferi is the world's most important vector snail for S. mansoni, yet we know relatively little at the molecular level regarding the interactions between B. pfei…	2017	T10695	Public health	4754	KEN	Kenya	0	Buddenborg SK	Department of Biology, Center for Evolutionary and Theoretical Immunology, University of New Mexico, Albuquerque, New Mexico, United States of America.	USA	The United States of America
12	MED	29045404	PMC5685644	10.1371/journal.pntd.0005984	Transcriptomic responses of Biomphalaria pfeifferi to Schistosoma mansoni: Investigation of a neglected African snail that supports more S. mansoni transmission than any other snail species.	<h4>Background</h4>Biomphalaria pfeifferi is highly compatible with the widespread human-infecting blood fluke Schistosoma mansoni and transmits more cases of this parasite to people than any other snail species. For these reasons, B. pfeifferi is the world's most important vector snail for S. mansoni, yet we know relatively little at the molecular level regarding the interactions between B. pfei…	2017	T10695	Public health	4754	KEN	Kenya	0	Bu L	Department of Biology, Center for Evolutionary and Theoretical Immunology, University of New Mexico, Albuquerque, New Mexico, United States of America.	USA	The United States of America
12	MED	29045404	PMC5685644	10.1371/journal.pntd.0005984	Transcriptomic responses of Biomphalaria pfeifferi to Schistosoma mansoni: Investigation of a neglected African snail that supports more S. mansoni transmission than any other snail species.	<h4>Background</h4>Biomphalaria pfeifferi is highly compatible with the widespread human-infecting blood fluke Schistosoma mansoni and transmits more cases of this parasite to people than any other snail species. For these reasons, B. pfeifferi is the world's most important vector snail for S. mansoni, yet we know relatively little at the molecular level regarding the interactions between B. pfei…	2017	T10695	Public health	4754	KEN	Kenya	0	Zhang SM	Department of Biology, Center for Evolutionary and Theoretical Immunology, University of New Mexico, Albuquerque, New Mexico, United States of America.	USA	The United States of America
12	MED	29045404	PMC5685644	10.1371/journal.pntd.0005984	Transcriptomic responses of Biomphalaria pfeifferi to Schistosoma mansoni: Investigation of a neglected African snail that supports more S. mansoni transmission than any other snail species.	<h4>Background</h4>Biomphalaria pfeifferi is highly compatible with the widespread human-infecting blood fluke Schistosoma mansoni and transmits more cases of this parasite to people than any other snail species. For these reasons, B. pfeifferi is the world's most important vector snail for S. mansoni, yet we know relatively little at the molecular level regarding the interactions between B. pfei…	2017	T10695	Public health	4754	KEN	Kenya	0	Schilkey FD	National Center for Genome Resources, Santa Fe, New Mexico, United States of America.	USA	The United States of America
12	MED	29045404	PMC5685644	10.1371/journal.pntd.0005984	Transcriptomic responses of Biomphalaria pfeifferi to Schistosoma mansoni: Investigation of a neglected African snail that supports more S. mansoni transmission than any other snail species.	<h4>Background</h4>Biomphalaria pfeifferi is highly compatible with the widespread human-infecting blood fluke Schistosoma mansoni and transmits more cases of this parasite to people than any other snail species. For these reasons, B. pfeifferi is the world's most important vector snail for S. mansoni, yet we know relatively little at the molecular level regarding the interactions between B. pfei…	2017	T10695	Public health	4754	KEN	Kenya	0	Mkoji GM	Center for Biotechnology Research and Development, Kenya Medical Research Institute, Nairobi, KEN.	KEN	Kenya
12	MED	29045404	PMC5685644	10.1371/journal.pntd.0005984	Transcriptomic responses of Biomphalaria pfeifferi to Schistosoma mansoni: Investigation of a neglected African snail that supports more S. mansoni transmission than any other snail species.	<h4>Background</h4>Biomphalaria pfeifferi is highly compatible with the widespread human-infecting blood fluke Schistosoma mansoni and transmits more cases of this parasite to people than any other snail species. For these reasons, B. pfeifferi is the world's most important vector snail for S. mansoni, yet we know relatively little at the molecular level regarding the interactions between B. pfei…	2017	T10695	Public health	4754	KEN	Kenya	0	Loker ES	Department of Biology, Center for Evolutionary and Theoretical Immunology, University of New Mexico, Albuquerque, New Mexico, United States of America.	USA	The United States of America
13	MED	31428429	PMC6696681	10.1186/s40462-019-0170-8	Movement seasonality in a desert-dwelling bat revealed by miniature GPS loggers.	<h4>Background</h4>Bats are among the most successful desert mammals. Yet, our understanding of their spatio-temporal dynamics in habitat use associated with the seasonal oscillation of resources is still limited. In this study, we have employed state-of-the-art lightweight GPS loggers to track the yellow-winged bat <i>Lavia frons</i> in a desert in northern Kenya to investigate how seasonality i…	2019	T11228	Conservation	NEMA/AGR/70/2016	KEN	Kenya	3	Conenna I	1Global Change and Conservation Faculty of Biological and Environmental Sciences, University of Helsinki, PO Box 65, Viikinkaari 1, 00014 Helsinki, Finland.	FIN	Finland
13	MED	31428429	PMC6696681	10.1186/s40462-019-0170-8	Movement seasonality in a desert-dwelling bat revealed by miniature GPS loggers.	<h4>Background</h4>Bats are among the most successful desert mammals. Yet, our understanding of their spatio-temporal dynamics in habitat use associated with the seasonal oscillation of resources is still limited. In this study, we have employed state-of-the-art lightweight GPS loggers to track the yellow-winged bat <i>Lavia frons</i> in a desert in northern Kenya to investigate how seasonality i…	2019	T11228	Conservation	NEMA/AGR/70/2016	KEN	Kenya	3	López-Baucells A	3Centre for Ecology Evolution and Environmental Changes (cE3c) Faculty of Sciences, University of Lisbon, 1749-016 Lisbon, Portugal.	PRT	Portugal
13	MED	31428429	PMC6696681	10.1186/s40462-019-0170-8	Movement seasonality in a desert-dwelling bat revealed by miniature GPS loggers.	<h4>Background</h4>Bats are among the most successful desert mammals. Yet, our understanding of their spatio-temporal dynamics in habitat use associated with the seasonal oscillation of resources is still limited. In this study, we have employed state-of-the-art lightweight GPS loggers to track the yellow-winged bat <i>Lavia frons</i> in a desert in northern Kenya to investigate how seasonality i…	2019	T11228	Conservation	NEMA/AGR/70/2016	KEN	Kenya	3	Rocha R	1Global Change and Conservation Faculty of Biological and Environmental Sciences, University of Helsinki, PO Box 65, Viikinkaari 1, 00014 Helsinki, Finland.	FIN	Finland
13	MED	31428429	PMC6696681	10.1186/s40462-019-0170-8	Movement seasonality in a desert-dwelling bat revealed by miniature GPS loggers.	<h4>Background</h4>Bats are among the most successful desert mammals. Yet, our understanding of their spatio-temporal dynamics in habitat use associated with the seasonal oscillation of resources is still limited. In this study, we have employed state-of-the-art lightweight GPS loggers to track the yellow-winged bat <i>Lavia frons</i> in a desert in northern Kenya to investigate how seasonality i…	2019	T11228	Conservation	NEMA/AGR/70/2016	KEN	Kenya	3	Ripperger S	Museum für Naturkunde, Leibniz-Institute for Evolution and Biodiversity Science, Berlin, Germany.	DEU	Germany
13	MED	31428429	PMC6696681	10.1186/s40462-019-0170-8	Movement seasonality in a desert-dwelling bat revealed by miniature GPS loggers.	<h4>Background</h4>Bats are among the most successful desert mammals. Yet, our understanding of their spatio-temporal dynamics in habitat use associated with the seasonal oscillation of resources is still limited. In this study, we have employed state-of-the-art lightweight GPS loggers to track the yellow-winged bat <i>Lavia frons</i> in a desert in northern Kenya to investigate how seasonality i…	2019	T11228	Conservation	NEMA/AGR/70/2016	KEN	Kenya	3	Cabeza M	1Global Change and Conservation Faculty of Biological and Environmental Sciences, University of Helsinki, PO Box 65, Viikinkaari 1, 00014 Helsinki, Finland.	FIN	Finland
15	MED	34712556	PMC8529100	10.1016/j.ijppaw.2021.10.007	The gastrointestinal nematodes of plains and Grevy's zebras: Phylogenetic relationships and host specificity.	Equids are chronically infected with parasitic strongyle nematodes. There is a rich literature on horse strongyles, but they are difficult to identify morphologically and genetic studies on strongyles infecting other equid species are few, hampering studies of host specificity. We sequenced expelled worms from two sympatric zebra species in central Kenya to expand the strongyle phylogeny and used…	2021	T11074	Food security	NEMA/AGR/107/2018	KEN	Kenya	3	Tombak KJ	Department of Ecology and Evolutionary Biology, Princeton University, Guyot Hall, Princeton, NJ, USA, 08544.	USA	The United States of America
15	MED	34712556	PMC8529100	10.1016/j.ijppaw.2021.10.007	The gastrointestinal nematodes of plains and Grevy's zebras: Phylogenetic relationships and host specificity.	Equids are chronically infected with parasitic strongyle nematodes. There is a rich literature on horse strongyles, but they are difficult to identify morphologically and genetic studies on strongyles infecting other equid species are few, hampering studies of host specificity. We sequenced expelled worms from two sympatric zebra species in central Kenya to expand the strongyle phylogeny and used…	2021	T11074	Food security	NEMA/AGR/107/2018	KEN	Kenya	3	Hansen CB	Department of Ecology and Evolutionary Biology, Princeton University, Guyot Hall, Princeton, NJ, USA, 08544.	USA	The United States of America
15	MED	34712556	PMC8529100	10.1016/j.ijppaw.2021.10.007	The gastrointestinal nematodes of plains and Grevy's zebras: Phylogenetic relationships and host specificity.	Equids are chronically infected with parasitic strongyle nematodes. There is a rich literature on horse strongyles, but they are difficult to identify morphologically and genetic studies on strongyles infecting other equid species are few, hampering studies of host specificity. We sequenced expelled worms from two sympatric zebra species in central Kenya to expand the strongyle phylogeny and used…	2021	T11074	Food security	NEMA/AGR/107/2018	KEN	Kenya	3	Kinsella JM	HelmWest Laboratory, 2108 Hilda Ave, Missoula, MT, USA, 59801.	USA	The United States of America
15	MED	34712556	PMC8529100	10.1016/j.ijppaw.2021.10.007	The gastrointestinal nematodes of plains and Grevy's zebras: Phylogenetic relationships and host specificity.	Equids are chronically infected with parasitic strongyle nematodes. There is a rich literature on horse strongyles, but they are difficult to identify morphologically and genetic studies on strongyles infecting other equid species are few, hampering studies of host specificity. We sequenced expelled worms from two sympatric zebra species in central Kenya to expand the strongyle phylogeny and used…	2021	T11074	Food security	NEMA/AGR/107/2018	KEN	Kenya	3	Pansu J	Department of Ecology and Evolutionary Biology, Princeton University, Guyot Hall, Princeton, NJ, USA, 08544.	USA	The United States of America
15	MED	34712556	PMC8529100	10.1016/j.ijppaw.2021.10.007	The gastrointestinal nematodes of plains and Grevy's zebras: Phylogenetic relationships and host specificity.	Equids are chronically infected with parasitic strongyle nematodes. There is a rich literature on horse strongyles, but they are difficult to identify morphologically and genetic studies on strongyles infecting other equid species are few, hampering studies of host specificity. We sequenced expelled worms from two sympatric zebra species in central Kenya to expand the strongyle phylogeny and used…	2021	T11074	Food security	NEMA/AGR/107/2018	KEN	Kenya	3	Pringle RM	Department of Ecology and Evolutionary Biology, Princeton University, Guyot Hall, Princeton, NJ, USA, 08544.	USA	The United States of America
15	MED	34712556	PMC8529100	10.1016/j.ijppaw.2021.10.007	The gastrointestinal nematodes of plains and Grevy's zebras: Phylogenetic relationships and host specificity.	Equids are chronically infected with parasitic strongyle nematodes. There is a rich literature on horse strongyles, but they are difficult to identify morphologically and genetic studies on strongyles infecting other equid species are few, hampering studies of host specificity. We sequenced expelled worms from two sympatric zebra species in central Kenya to expand the strongyle phylogeny and used…	2021	T11074	Food security	NEMA/AGR/107/2018	KEN	Kenya	3	Rubenstein DI	Department of Ecology and Evolutionary Biology, Princeton University, Guyot Hall, Princeton, NJ, USA, 08544.	USA	The United States of America
17	MED	33206674	PMC7673574	10.1371/journal.pone.0241231	A taxonomic and molecular survey of the pteridophytes of the Nectandra Cloud Forest Reserve, Costa Rica.	Floristic surveys are crucial to the conservation of biodiversity, but the vast majority of such surveys are limited to listing species names, and few take into account the evolutionary history of species. Here, we combine classical taxonomic and molecular phylogenetic (DNA barcoding) approaches to catalog the biodiversity of pteridophytes (ferns and lycophytes) of the Nectandra Cloud Forest Rese…	2020	T12359	Conservation	R-CM-RN-001-2014-OT-CONAGEBIO	CRI	Costa Rica	3	Nitta JH	Department of Biological Sciences, Graduate School of Science, The University of Tokyo, Bunkyo-ku, Tokyo, Japan.	JPN	Japan
17	MED	33206674	PMC7673574	10.1371/journal.pone.0241231	A taxonomic and molecular survey of the pteridophytes of the Nectandra Cloud Forest Reserve, Costa Rica.	Floristic surveys are crucial to the conservation of biodiversity, but the vast majority of such surveys are limited to listing species names, and few take into account the evolutionary history of species. Here, we combine classical taxonomic and molecular phylogenetic (DNA barcoding) approaches to catalog the biodiversity of pteridophytes (ferns and lycophytes) of the Nectandra Cloud Forest Rese…	2020	T12359	Conservation	R-CM-RN-001-2014-OT-CONAGEBIO	CRI	Costa Rica	3	Ebihara A	Department of Botany, National Museum of Nature and Science, Tsukuba, Ibaraki, Japan.	JPN	Japan
17	MED	33206674	PMC7673574	10.1371/journal.pone.0241231	A taxonomic and molecular survey of the pteridophytes of the Nectandra Cloud Forest Reserve, Costa Rica.	Floristic surveys are crucial to the conservation of biodiversity, but the vast majority of such surveys are limited to listing species names, and few take into account the evolutionary history of species. Here, we combine classical taxonomic and molecular phylogenetic (DNA barcoding) approaches to catalog the biodiversity of pteridophytes (ferns and lycophytes) of the Nectandra Cloud Forest Rese…	2020	T12359	Conservation	R-CM-RN-001-2014-OT-CONAGEBIO	CRI	Costa Rica	3	Smith AR	The University Herbarium, University of California at Berkeley, Berkeley, California, United States of America.	USA	The United States of America
17	MED	33206674	PMC7673574	10.1371/journal.pone.0241231	A taxonomic and molecular survey of the pteridophytes of the Nectandra Cloud Forest Reserve, Costa Rica.	Floristic surveys are crucial to the conservation of biodiversity, but the vast majority of such surveys are limited to listing species names, and few take into account the evolutionary history of species. Here, we combine classical taxonomic and molecular phylogenetic (DNA barcoding) approaches to catalog the biodiversity of pteridophytes (ferns and lycophytes) of the Nectandra Cloud Forest Rese…	2020	T12359	Conservation	R-CM-RN-002-2017-OT-CONAGEBIO	CRI	Costa Rica	3	Nitta JH	Department of Biological Sciences, Graduate School of Science, The University of Tokyo, Bunkyo-ku, Tokyo, Japan.	JPN	Japan
17	MED	33206674	PMC7673574	10.1371/journal.pone.0241231	A taxonomic and molecular survey of the pteridophytes of the Nectandra Cloud Forest Reserve, Costa Rica.	Floristic surveys are crucial to the conservation of biodiversity, but the vast majority of such surveys are limited to listing species names, and few take into account the evolutionary history of species. Here, we combine classical taxonomic and molecular phylogenetic (DNA barcoding) approaches to catalog the biodiversity of pteridophytes (ferns and lycophytes) of the Nectandra Cloud Forest Rese…	2020	T12359	Conservation	R-CM-RN-002-2017-OT-CONAGEBIO	CRI	Costa Rica	3	Ebihara A	Department of Botany, National Museum of Nature and Science, Tsukuba, Ibaraki, Japan.	JPN	Japan
17	MED	33206674	PMC7673574	10.1371/journal.pone.0241231	A taxonomic and molecular survey of the pteridophytes of the Nectandra Cloud Forest Reserve, Costa Rica.	Floristic surveys are crucial to the conservation of biodiversity, but the vast majority of such surveys are limited to listing species names, and few take into account the evolutionary history of species. Here, we combine classical taxonomic and molecular phylogenetic (DNA barcoding) approaches to catalog the biodiversity of pteridophytes (ferns and lycophytes) of the Nectandra Cloud Forest Rese…	2020	T12359	Conservation	R-CM-RN-002-2017-OT-CONAGEBIO	CRI	Costa Rica	3	Smith AR	The University Herbarium, University of California at Berkeley, Berkeley, California, United States of America.	USA	The United States of America
18	MED	34828317	PMC8620147	10.3390/genes12111710	Genome Survey Sequencing of an Iconic 'Trophy' Sportfish, the Roosterfish Nematistius pectoralis: Genome Size, Repetitive Elements, Nuclear RNA Gene Operon, and Microsatellite Discovery.	The 'Pez Gallo' or the Roosterfish, Nematistius pectoralis, is an ecologically relevant species in the shallow water soft-bottom environments and a target of a most lucrative recreational sport fishery in the Central Eastern Pacific Ocean. According to the International Union for Conservation of Nature, N. pectoralis is assessed globally as Data Deficient. Using low-coverage short Illumina 300 bp…	2021	T12388	Public health	R-CM-VERITAS-001- 2018-OT-CONAGEBIO	CRI	Costa Rica	3	Baeza JA	Department of Biological Sciences, Clemson University, Clemson, SC 29631, USA.	USA	The United States of America
18	MED	34828317	PMC8620147	10.3390/genes12111710	Genome Survey Sequencing of an Iconic 'Trophy' Sportfish, the Roosterfish Nematistius pectoralis: Genome Size, Repetitive Elements, Nuclear RNA Gene Operon, and Microsatellite Discovery.	The 'Pez Gallo' or the Roosterfish, Nematistius pectoralis, is an ecologically relevant species in the shallow water soft-bottom environments and a target of a most lucrative recreational sport fishery in the Central Eastern Pacific Ocean. According to the International Union for Conservation of Nature, N. pectoralis is assessed globally as Data Deficient. Using low-coverage short Illumina 300 bp…	2021	T12388	Public health	R-CM-VERITAS-001- 2018-OT-CONAGEBIO	CRI	Costa Rica	3	Molina-Quirós JL	Biomolecular Laboratory, Center for International Programs, Universidad Veritas, Zapote, San José 10105, Costa Rica.	CRI	Costa Rica
18	MED	34828317	PMC8620147	10.3390/genes12111710	Genome Survey Sequencing of an Iconic 'Trophy' Sportfish, the Roosterfish Nematistius pectoralis: Genome Size, Repetitive Elements, Nuclear RNA Gene Operon, and Microsatellite Discovery.	The 'Pez Gallo' or the Roosterfish, Nematistius pectoralis, is an ecologically relevant species in the shallow water soft-bottom environments and a target of a most lucrative recreational sport fishery in the Central Eastern Pacific Ocean. According to the International Union for Conservation of Nature, N. pectoralis is assessed globally as Data Deficient. Using low-coverage short Illumina 300 bp…	2021	T12388	Public health	R-CM-VERITAS-001- 2018-OT-CONAGEBIO	CRI	Costa Rica	3	Hernández-Muñoz S	Biomolecular Laboratory, Center for International Programs, Universidad Veritas, Zapote, San José 10105, Costa Rica.	CRI	Costa Rica
19	MED	34824788	PMC8601883	10.1002/ece3.8239	Revisiting the effect of PCR replication and sequencing depth on biodiversity metrics in environmental DNA metabarcoding.	Environmental DNA (eDNA) metabarcoding is an increasingly popular tool for measuring and cataloguing biodiversity. Because the environments and substrates in which DNA is preserved differ considerably, eDNA research often requires bespoke approaches to generating eDNA data. Here, we explore how two experimental choices in eDNA study design-the number of PCR replicates and the depth of sequencing …	2021	T12640	Conservation	R-056-2019-OT-CONAGEBIO	CRI	Costa Rica	3	Shirazi S	Department of Ecology and Evolutionary Biology University of California Santa Cruz Santa Cruz California USA.	USA	The United States of America
19	MED	34824788	PMC8601883	10.1002/ece3.8239	Revisiting the effect of PCR replication and sequencing depth on biodiversity metrics in environmental DNA metabarcoding.	Environmental DNA (eDNA) metabarcoding is an increasingly popular tool for measuring and cataloguing biodiversity. Because the environments and substrates in which DNA is preserved differ considerably, eDNA research often requires bespoke approaches to generating eDNA data. Here, we explore how two experimental choices in eDNA study design-the number of PCR replicates and the depth of sequencing …	2021	T12640	Conservation	R-056-2019-OT-CONAGEBIO	CRI	Costa Rica	3	Meyer RS	Department of Ecology and Evolutionary Biology University of California Santa Cruz Santa Cruz California USA.	USA	The United States of America
19	MED	34824788	PMC8601883	10.1002/ece3.8239	Revisiting the effect of PCR replication and sequencing depth on biodiversity metrics in environmental DNA metabarcoding.	Environmental DNA (eDNA) metabarcoding is an increasingly popular tool for measuring and cataloguing biodiversity. Because the environments and substrates in which DNA is preserved differ considerably, eDNA research often requires bespoke approaches to generating eDNA data. Here, we explore how two experimental choices in eDNA study design-the number of PCR replicates and the depth of sequencing …	2021	T12640	Conservation	R-056-2019-OT-CONAGEBIO	CRI	Costa Rica	3	Shapiro B	Department of Ecology and Evolutionary Biology University of California Santa Cruz Santa Cruz California USA.	USA	The United States of America
20	MED	31572313	PMC6751270	10.3389/fmicb.2019.02060	Moving Beyond the Host: Unraveling the Skin Microbiome of Endangered Costa Rican Amphibians.	Some neotropical amphibians, including a few species in Costa Rica, were presumed to be 'extinct' after dramatic population declines in the late 1980s but have been rediscovered in isolated populations. Such populations seem to have evolved a resistance/tolerance to Batrachochytrium dendrobatidis (Bd), a fungal pathogen that causes a deadly skin disease and is considered one of the main drivers o…	2019	T10332	Sustainable use	R-055-2015-OT-CONAGEBio	CRI	Costa Rica	3	Jiménez RR	Institute of Evolutionary Ecology and Conservation Genomics, University of Ulm, Ulm, Germany.	DEU	Germany
20	MED	31572313	PMC6751270	10.3389/fmicb.2019.02060	Moving Beyond the Host: Unraveling the Skin Microbiome of Endangered Costa Rican Amphibians.	Some neotropical amphibians, including a few species in Costa Rica, were presumed to be 'extinct' after dramatic population declines in the late 1980s but have been rediscovered in isolated populations. Such populations seem to have evolved a resistance/tolerance to Batrachochytrium dendrobatidis (Bd), a fungal pathogen that causes a deadly skin disease and is considered one of the main drivers o…	2019	T10332	Sustainable use	R-055-2015-OT-CONAGEBio	CRI	Costa Rica	3	Alvarado G	Laboratory of Comparative Wildlife Pathology, School of Veterinary Medicine and Animal Sciences, University of São Paulo, São Paulo, Brazil.	BRA	Brazil
20	MED	31572313	PMC6751270	10.3389/fmicb.2019.02060	Moving Beyond the Host: Unraveling the Skin Microbiome of Endangered Costa Rican Amphibians.	Some neotropical amphibians, including a few species in Costa Rica, were presumed to be 'extinct' after dramatic population declines in the late 1980s but have been rediscovered in isolated populations. Such populations seem to have evolved a resistance/tolerance to Batrachochytrium dendrobatidis (Bd), a fungal pathogen that causes a deadly skin disease and is considered one of the main drivers o…	2019	T10332	Sustainable use	R-055-2015-OT-CONAGEBio	CRI	Costa Rica	3	Estrella J	Laboratory of Experimental and Comparative Pathology (LAPECOM), Biology School, University of Costa Rica, San José, Costa Rica.	CRI	Costa Rica
20	MED	31572313	PMC6751270	10.3389/fmicb.2019.02060	Moving Beyond the Host: Unraveling the Skin Microbiome of Endangered Costa Rican Amphibians.	Some neotropical amphibians, including a few species in Costa Rica, were presumed to be 'extinct' after dramatic population declines in the late 1980s but have been rediscovered in isolated populations. Such populations seem to have evolved a resistance/tolerance to Batrachochytrium dendrobatidis (Bd), a fungal pathogen that causes a deadly skin disease and is considered one of the main drivers o…	2019	T10332	Sustainable use	R-055-2015-OT-CONAGEBio	CRI	Costa Rica	3	Sommer S	Institute of Evolutionary Ecology and Conservation Genomics, University of Ulm, Ulm, Germany.	DEU	Germany
21	MED	32962670	PMC7509932	10.1186/s12866-020-01979-1	Habitat disturbance influences the skin microbiome of a rediscovered neotropical-montane frog.	<h4>Background</h4>The skin microbiome serves as a first line defense against pathogens in vertebrates. In amphibians, it has the potential to protect against the chytrid fungus Batrachochytrium dendrobatis (Bd), a likely agent of amphibian declines. Alteration of the microbiome associated with unfavorable environmental changes produced by anthropogenic activities may make the host more susceptib…	2020	T10332	Sustainable use	R-055-2015-OT-CONAGEBio	CRI	Costa Rica	3	Jiménez RR	Institute of Evolutionary Ecology and Conservation Genomics, University of Ulm, Albert-Einstein Allee 11, 89069, Ulm, Germany. randall87@gmail.com.	DEU	Germany
21	MED	32962670	PMC7509932	10.1186/s12866-020-01979-1	Habitat disturbance influences the skin microbiome of a rediscovered neotropical-montane frog.	<h4>Background</h4>The skin microbiome serves as a first line defense against pathogens in vertebrates. In amphibians, it has the potential to protect against the chytrid fungus Batrachochytrium dendrobatis (Bd), a likely agent of amphibian declines. Alteration of the microbiome associated with unfavorable environmental changes produced by anthropogenic activities may make the host more susceptib…	2020	T10332	Sustainable use	R-055-2015-OT-CONAGEBio	CRI	Costa Rica	3	Alvarado G	Laboratory of Comparative Wildlife Pathology, School of Veterinary Medicine and Animal Sciences, University of São Paulo, Av. Orlando Marques de Paiva 87, São Paulo, Brazil.	BRA	Brazil
21	MED	32962670	PMC7509932	10.1186/s12866-020-01979-1	Habitat disturbance influences the skin microbiome of a rediscovered neotropical-montane frog.	<h4>Background</h4>The skin microbiome serves as a first line defense against pathogens in vertebrates. In amphibians, it has the potential to protect against the chytrid fungus Batrachochytrium dendrobatis (Bd), a likely agent of amphibian declines. Alteration of the microbiome associated with unfavorable environmental changes produced by anthropogenic activities may make the host more susceptib…	2020	T10332	Sustainable use	R-055-2015-OT-CONAGEBio	CRI	Costa Rica	3	Sandoval J	Laboratory of Experimental and Comparative Pathology (LAPECOM), Biology School, University of Costa Rica, San José, Costa Rica.	CRI	Costa Rica
21	MED	32962670	PMC7509932	10.1186/s12866-020-01979-1	Habitat disturbance influences the skin microbiome of a rediscovered neotropical-montane frog.	<h4>Background</h4>The skin microbiome serves as a first line defense against pathogens in vertebrates. In amphibians, it has the potential to protect against the chytrid fungus Batrachochytrium dendrobatis (Bd), a likely agent of amphibian declines. Alteration of the microbiome associated with unfavorable environmental changes produced by anthropogenic activities may make the host more susceptib…	2020	T10332	Sustainable use	R-055-2015-OT-CONAGEBio	CRI	Costa Rica	3	Sommer S	Institute of Evolutionary Ecology and Conservation Genomics, University of Ulm, Albert-Einstein Allee 11, 89069, Ulm, Germany.	DEU	Germany
22	MED	31048968	PMC6477815	10.3897/zookeys.838.29635	Cryptic diversity in <i>Lithobateswarszewitschii</i> (Amphibia, Anura, Ranidae).	<i>Lithobateswarszewitschii</i> is a species of ranid frog distributed from southern Honduras to Panama. This species suffered severe population declines at higher elevations (above 500 m a.s.l.) from the 1980s to early 1990s, but there is more recent evidence of recovery in parts of its range. Here we advocate for the status of <i>Lithobateswarszewitschii</i> as a candidate cryptic species compl…	2019	T10332	Sustainable use	R-037-2017-OT-CONAGEBIO	CRI	Costa Rica	3	Cryer J	School of Biological and Marine Sciences, University of Plymouth, Devon, PL4 8AA, UK University of Plymouth Plymouth United Kingdom.	GBR	The United Kingdom of Great Britain and Northern Ireland
22	MED	31048968	PMC6477815	10.3897/zookeys.838.29635	Cryptic diversity in <i>Lithobateswarszewitschii</i> (Amphibia, Anura, Ranidae).	<i>Lithobateswarszewitschii</i> is a species of ranid frog distributed from southern Honduras to Panama. This species suffered severe population declines at higher elevations (above 500 m a.s.l.) from the 1980s to early 1990s, but there is more recent evidence of recovery in parts of its range. Here we advocate for the status of <i>Lithobateswarszewitschii</i> as a candidate cryptic species compl…	2019	T10332	Sustainable use	R-037-2017-OT-CONAGEBIO	CRI	Costa Rica	3	Wynne F	School of Biological and Marine Sciences, University of Plymouth, Devon, PL4 8AA, UK University of Plymouth Plymouth United Kingdom.	GBR	The United Kingdom of Great Britain and Northern Ireland
22	MED	31048968	PMC6477815	10.3897/zookeys.838.29635	Cryptic diversity in <i>Lithobateswarszewitschii</i> (Amphibia, Anura, Ranidae).	<i>Lithobateswarszewitschii</i> is a species of ranid frog distributed from southern Honduras to Panama. This species suffered severe population declines at higher elevations (above 500 m a.s.l.) from the 1980s to early 1990s, but there is more recent evidence of recovery in parts of its range. Here we advocate for the status of <i>Lithobateswarszewitschii</i> as a candidate cryptic species compl…	2019	T10332	Sustainable use	R-037-2017-OT-CONAGEBIO	CRI	Costa Rica	3	Price SJ	UCL Genetics Institute, Gower Street, London, WC1E 6BT, UK UCL Genetics Institute London United Kingdom.	GBR	The United Kingdom of Great Britain and Northern Ireland
22	MED	31048968	PMC6477815	10.3897/zookeys.838.29635	Cryptic diversity in <i>Lithobateswarszewitschii</i> (Amphibia, Anura, Ranidae).	<i>Lithobateswarszewitschii</i> is a species of ranid frog distributed from southern Honduras to Panama. This species suffered severe population declines at higher elevations (above 500 m a.s.l.) from the 1980s to early 1990s, but there is more recent evidence of recovery in parts of its range. Here we advocate for the status of <i>Lithobateswarszewitschii</i> as a candidate cryptic species compl…	2019	T10332	Sustainable use	R-037-2017-OT-CONAGEBIO	CRI	Costa Rica	3	Puschendorf R	School of Biological and Marine Sciences, University of Plymouth, Devon, PL4 8AA, UK University of Plymouth Plymouth United Kingdom.	GBR	The United Kingdom of Great Britain and Northern Ireland
23	MED	34989617	PMC8759388	10.1128/mra.00935-21	Draft Genome Sequences of <i>Saccharopolyspora</i> sp. Strains and <i>Streptomyces</i> sp. Strains, Isolated from Social Wasps (Vespidae; Polistinae: Epiponini).	Strains of the genera <i>Saccharopolyspora</i> and <i>Streptomyces</i> were isolated from <i>Protopolybia</i> sp. and <i>Metapolybia</i> sp. social wasps in Costa Rica. Draft genome sequences were obtained for six isolates, ranging from 6.4 Mb to 9.1 Mb long and having GC contents of 71 to 73%.	2022	T10015	Public health	R-CM-ITCR-001-2019-OT	CRI	Costa Rica	3	Gutiérrez-Araya M	Centro de Investigación en Biotecnología, Instituto Tecnológico de Costa Rica, Cartago, Costa Rica.	CRI	Costa Rica
23	MED	34989617	PMC8759388	10.1128/mra.00935-21	Draft Genome Sequences of <i>Saccharopolyspora</i> sp. Strains and <i>Streptomyces</i> sp. Strains, Isolated from Social Wasps (Vespidae; Polistinae: Epiponini).	Strains of the genera <i>Saccharopolyspora</i> and <i>Streptomyces</i> were isolated from <i>Protopolybia</i> sp. and <i>Metapolybia</i> sp. social wasps in Costa Rica. Draft genome sequences were obtained for six isolates, ranging from 6.4 Mb to 9.1 Mb long and having GC contents of 71 to 73%.	2022	T10015	Public health	R-CM-ITCR-001-2019-OT	CRI	Costa Rica	3	Núñez-Montero K	Centro de Investigación en Biotecnología, Instituto Tecnológico de Costa Rica, Cartago, Costa Rica.	CRI	Costa Rica
23	MED	34989617	PMC8759388	10.1128/mra.00935-21	Draft Genome Sequences of <i>Saccharopolyspora</i> sp. Strains and <i>Streptomyces</i> sp. Strains, Isolated from Social Wasps (Vespidae; Polistinae: Epiponini).	Strains of the genera <i>Saccharopolyspora</i> and <i>Streptomyces</i> were isolated from <i>Protopolybia</i> sp. and <i>Metapolybia</i> sp. social wasps in Costa Rica. Draft genome sequences were obtained for six isolates, ranging from 6.4 Mb to 9.1 Mb long and having GC contents of 71 to 73%.	2022	T10015	Public health	R-CM-ITCR-001-2019-OT	CRI	Costa Rica	3	Pizarro-Cerdá J	Institut Pasteur, Université de Paris, Yersinia Research Unit, Paris, France.	FRA	France
23	MED	34989617	PMC8759388	10.1128/mra.00935-21	Draft Genome Sequences of <i>Saccharopolyspora</i> sp. Strains and <i>Streptomyces</i> sp. Strains, Isolated from Social Wasps (Vespidae; Polistinae: Epiponini).	Strains of the genera <i>Saccharopolyspora</i> and <i>Streptomyces</i> were isolated from <i>Protopolybia</i> sp. and <i>Metapolybia</i> sp. social wasps in Costa Rica. Draft genome sequences were obtained for six isolates, ranging from 6.4 Mb to 9.1 Mb long and having GC contents of 71 to 73%.	2022	T10015	Public health	R-CM-ITCR-001-2019-OT	CRI	Costa Rica	3	Chavarría-Pizarro L	Centro de Investigación en Biotecnología, Instituto Tecnológico de Costa Rica, Cartago, Costa Rica.	CRI	Costa Rica
23	MED	34989617	PMC8759388	10.1128/mra.00935-21	Draft Genome Sequences of <i>Saccharopolyspora</i> sp. Strains and <i>Streptomyces</i> sp. Strains, Isolated from Social Wasps (Vespidae; Polistinae: Epiponini).	Strains of the genera <i>Saccharopolyspora</i> and <i>Streptomyces</i> were isolated from <i>Protopolybia</i> sp. and <i>Metapolybia</i> sp. social wasps in Costa Rica. Draft genome sequences were obtained for six isolates, ranging from 6.4 Mb to 9.1 Mb long and having GC contents of 71 to 73%.	2022	T10015	Public health	R-CM-ITCR-002-2019-OT	CRI	Costa Rica	3	Gutiérrez-Araya M	Centro de Investigación en Biotecnología, Instituto Tecnológico de Costa Rica, Cartago, Costa Rica.	CRI	Costa Rica
23	MED	34989617	PMC8759388	10.1128/mra.00935-21	Draft Genome Sequences of <i>Saccharopolyspora</i> sp. Strains and <i>Streptomyces</i> sp. Strains, Isolated from Social Wasps (Vespidae; Polistinae: Epiponini).	Strains of the genera <i>Saccharopolyspora</i> and <i>Streptomyces</i> were isolated from <i>Protopolybia</i> sp. and <i>Metapolybia</i> sp. social wasps in Costa Rica. Draft genome sequences were obtained for six isolates, ranging from 6.4 Mb to 9.1 Mb long and having GC contents of 71 to 73%.	2022	T10015	Public health	R-CM-ITCR-002-2019-OT	CRI	Costa Rica	3	Núñez-Montero K	Centro de Investigación en Biotecnología, Instituto Tecnológico de Costa Rica, Cartago, Costa Rica.	CRI	Costa Rica
23	MED	34989617	PMC8759388	10.1128/mra.00935-21	Draft Genome Sequences of <i>Saccharopolyspora</i> sp. Strains and <i>Streptomyces</i> sp. Strains, Isolated from Social Wasps (Vespidae; Polistinae: Epiponini).	Strains of the genera <i>Saccharopolyspora</i> and <i>Streptomyces</i> were isolated from <i>Protopolybia</i> sp. and <i>Metapolybia</i> sp. social wasps in Costa Rica. Draft genome sequences were obtained for six isolates, ranging from 6.4 Mb to 9.1 Mb long and having GC contents of 71 to 73%.	2022	T10015	Public health	R-CM-ITCR-002-2019-OT	CRI	Costa Rica	3	Pizarro-Cerdá J	Institut Pasteur, Université de Paris, Yersinia Research Unit, Paris, France.	FRA	France
23	MED	34989617	PMC8759388	10.1128/mra.00935-21	Draft Genome Sequences of <i>Saccharopolyspora</i> sp. Strains and <i>Streptomyces</i> sp. Strains, Isolated from Social Wasps (Vespidae; Polistinae: Epiponini).	Strains of the genera <i>Saccharopolyspora</i> and <i>Streptomyces</i> were isolated from <i>Protopolybia</i> sp. and <i>Metapolybia</i> sp. social wasps in Costa Rica. Draft genome sequences were obtained for six isolates, ranging from 6.4 Mb to 9.1 Mb long and having GC contents of 71 to 73%.	2022	T10015	Public health	R-CM-ITCR-002-2019-OT	CRI	Costa Rica	3	Chavarría-Pizarro L	Centro de Investigación en Biotecnología, Instituto Tecnológico de Costa Rica, Cartago, Costa Rica.	CRI	Costa Rica
25	MED	34383779	PMC8360539	10.1371/journal.pone.0254604	Major histocompatibility complex class II DR and DQ evolution and variation in wild capuchin monkey species (Cebinae).	The major histocompatibility complex (MHC) is an important gene complex contributing to adaptive immunity. Studies of platyrrhine MHC have focused on identifying experimental models of immune system function in the equivalent Human Leukocyte Antigen (HLA). These genes have thus been explored primarily in captive platyrrhine individuals from research colonies. However, investigations of standing M…	2021	T10031	Public health	R-025-2014-OT-CONAGEBIO	CRI	Costa Rica	3	Buckner JC	Museum of Natural Science, Louisiana State University, Baton Rouge, LA, United States of America.	USA	The United States of America
25	MED	34383779	PMC8360539	10.1371/journal.pone.0254604	Major histocompatibility complex class II DR and DQ evolution and variation in wild capuchin monkey species (Cebinae).	The major histocompatibility complex (MHC) is an important gene complex contributing to adaptive immunity. Studies of platyrrhine MHC have focused on identifying experimental models of immune system function in the equivalent Human Leukocyte Antigen (HLA). These genes have thus been explored primarily in captive platyrrhine individuals from research colonies. However, investigations of standing M…	2021	T10031	Public health	R-025-2014-OT-CONAGEBIO	CRI	Costa Rica	3	Jack KM	Department of Anthropology, Tulane University, New Orleans, LA, United States of America.	USA	The United States of America
25	MED	34383779	PMC8360539	10.1371/journal.pone.0254604	Major histocompatibility complex class II DR and DQ evolution and variation in wild capuchin monkey species (Cebinae).	The major histocompatibility complex (MHC) is an important gene complex contributing to adaptive immunity. Studies of platyrrhine MHC have focused on identifying experimental models of immune system function in the equivalent Human Leukocyte Antigen (HLA). These genes have thus been explored primarily in captive platyrrhine individuals from research colonies. However, investigations of standing M…	2021	T10031	Public health	R-025-2014-OT-CONAGEBIO	CRI	Costa Rica	3	Melin AD	Department of Anthropology & Archaeology and Department of Medical Genetics, University of Calgary, Calgary, AB, Canada.	CAN	Canada
25	MED	34383779	PMC8360539	10.1371/journal.pone.0254604	Major histocompatibility complex class II DR and DQ evolution and variation in wild capuchin monkey species (Cebinae).	The major histocompatibility complex (MHC) is an important gene complex contributing to adaptive immunity. Studies of platyrrhine MHC have focused on identifying experimental models of immune system function in the equivalent Human Leukocyte Antigen (HLA). These genes have thus been explored primarily in captive platyrrhine individuals from research colonies. However, investigations of standing M…	2021	T10031	Public health	R-025-2014-OT-CONAGEBIO	CRI	Costa Rica	3	Schoof VAM	Bilingual Biology Program, Glendon College, York University, Toronto, ON, Canada.	CAN	Canada
25	MED	34383779	PMC8360539	10.1371/journal.pone.0254604	Major histocompatibility complex class II DR and DQ evolution and variation in wild capuchin monkey species (Cebinae).	The major histocompatibility complex (MHC) is an important gene complex contributing to adaptive immunity. Studies of platyrrhine MHC have focused on identifying experimental models of immune system function in the equivalent Human Leukocyte Antigen (HLA). These genes have thus been explored primarily in captive platyrrhine individuals from research colonies. However, investigations of standing M…	2021	T10031	Public health	R-025-2014-OT-CONAGEBIO	CRI	Costa Rica	3	Gutiérrez-Espeleta GA	School of Biology, University of Costa Rica, San José, Costa Rica.	CRI	Costa Rica
25	MED	34383779	PMC8360539	10.1371/journal.pone.0254604	Major histocompatibility complex class II DR and DQ evolution and variation in wild capuchin monkey species (Cebinae).	The major histocompatibility complex (MHC) is an important gene complex contributing to adaptive immunity. Studies of platyrrhine MHC have focused on identifying experimental models of immune system function in the equivalent Human Leukocyte Antigen (HLA). These genes have thus been explored primarily in captive platyrrhine individuals from research colonies. However, investigations of standing M…	2021	T10031	Public health	R-025-2014-OT-CONAGEBIO	CRI	Costa Rica	3	Lima MGM	Laboratory of Conservation Biogeography and Macroecology, Federal University of Pará, Belém, PA, Brazil.	BRA	Brazil
25	MED	34383779	PMC8360539	10.1371/journal.pone.0254604	Major histocompatibility complex class II DR and DQ evolution and variation in wild capuchin monkey species (Cebinae).	The major histocompatibility complex (MHC) is an important gene complex contributing to adaptive immunity. Studies of platyrrhine MHC have focused on identifying experimental models of immune system function in the equivalent Human Leukocyte Antigen (HLA). These genes have thus been explored primarily in captive platyrrhine individuals from research colonies. However, investigations of standing M…	2021	T10031	Public health	R-025-2014-OT-CONAGEBIO	CRI	Costa Rica	3	Lynch JW	Institute for Society and Genetics, University of California, Los Angeles, CA, United States of America.	USA	The United States of America
25	MED	34383779	PMC8360539	10.1371/journal.pone.0254604	Major histocompatibility complex class II DR and DQ evolution and variation in wild capuchin monkey species (Cebinae).	The major histocompatibility complex (MHC) is an important gene complex contributing to adaptive immunity. Studies of platyrrhine MHC have focused on identifying experimental models of immune system function in the equivalent Human Leukocyte Antigen (HLA). These genes have thus been explored primarily in captive platyrrhine individuals from research colonies. However, investigations of standing M…	2021	T10031	Public health	R-001-2015-OT-CONAGEBIO	CRI	Costa Rica	3	Buckner JC	Museum of Natural Science, Louisiana State University, Baton Rouge, LA, United States of America.	USA	The United States of America
25	MED	34383779	PMC8360539	10.1371/journal.pone.0254604	Major histocompatibility complex class II DR and DQ evolution and variation in wild capuchin monkey species (Cebinae).	The major histocompatibility complex (MHC) is an important gene complex contributing to adaptive immunity. Studies of platyrrhine MHC have focused on identifying experimental models of immune system function in the equivalent Human Leukocyte Antigen (HLA). These genes have thus been explored primarily in captive platyrrhine individuals from research colonies. However, investigations of standing M…	2021	T10031	Public health	R-001-2015-OT-CONAGEBIO	CRI	Costa Rica	3	Jack KM	Department of Anthropology, Tulane University, New Orleans, LA, United States of America.	USA	The United States of America
25	MED	34383779	PMC8360539	10.1371/journal.pone.0254604	Major histocompatibility complex class II DR and DQ evolution and variation in wild capuchin monkey species (Cebinae).	The major histocompatibility complex (MHC) is an important gene complex contributing to adaptive immunity. Studies of platyrrhine MHC have focused on identifying experimental models of immune system function in the equivalent Human Leukocyte Antigen (HLA). These genes have thus been explored primarily in captive platyrrhine individuals from research colonies. However, investigations of standing M…	2021	T10031	Public health	R-001-2015-OT-CONAGEBIO	CRI	Costa Rica	3	Melin AD	Department of Anthropology & Archaeology and Department of Medical Genetics, University of Calgary, Calgary, AB, Canada.	CAN	Canada
25	MED	34383779	PMC8360539	10.1371/journal.pone.0254604	Major histocompatibility complex class II DR and DQ evolution and variation in wild capuchin monkey species (Cebinae).	The major histocompatibility complex (MHC) is an important gene complex contributing to adaptive immunity. Studies of platyrrhine MHC have focused on identifying experimental models of immune system function in the equivalent Human Leukocyte Antigen (HLA). These genes have thus been explored primarily in captive platyrrhine individuals from research colonies. However, investigations of standing M…	2021	T10031	Public health	R-001-2015-OT-CONAGEBIO	CRI	Costa Rica	3	Schoof VAM	Bilingual Biology Program, Glendon College, York University, Toronto, ON, Canada.	CAN	Canada
25	MED	34383779	PMC8360539	10.1371/journal.pone.0254604	Major histocompatibility complex class II DR and DQ evolution and variation in wild capuchin monkey species (Cebinae).	The major histocompatibility complex (MHC) is an important gene complex contributing to adaptive immunity. Studies of platyrrhine MHC have focused on identifying experimental models of immune system function in the equivalent Human Leukocyte Antigen (HLA). These genes have thus been explored primarily in captive platyrrhine individuals from research colonies. However, investigations of standing M…	2021	T10031	Public health	R-001-2015-OT-CONAGEBIO	CRI	Costa Rica	3	Gutiérrez-Espeleta GA	School of Biology, University of Costa Rica, San José, Costa Rica.	CRI	Costa Rica
25	MED	34383779	PMC8360539	10.1371/journal.pone.0254604	Major histocompatibility complex class II DR and DQ evolution and variation in wild capuchin monkey species (Cebinae).	The major histocompatibility complex (MHC) is an important gene complex contributing to adaptive immunity. Studies of platyrrhine MHC have focused on identifying experimental models of immune system function in the equivalent Human Leukocyte Antigen (HLA). These genes have thus been explored primarily in captive platyrrhine individuals from research colonies. However, investigations of standing M…	2021	T10031	Public health	R-001-2015-OT-CONAGEBIO	CRI	Costa Rica	3	Lima MGM	Laboratory of Conservation Biogeography and Macroecology, Federal University of Pará, Belém, PA, Brazil.	BRA	Brazil
25	MED	34383779	PMC8360539	10.1371/journal.pone.0254604	Major histocompatibility complex class II DR and DQ evolution and variation in wild capuchin monkey species (Cebinae).	The major histocompatibility complex (MHC) is an important gene complex contributing to adaptive immunity. Studies of platyrrhine MHC have focused on identifying experimental models of immune system function in the equivalent Human Leukocyte Antigen (HLA). These genes have thus been explored primarily in captive platyrrhine individuals from research colonies. However, investigations of standing M…	2021	T10031	Public health	R-001-2015-OT-CONAGEBIO	CRI	Costa Rica	3	Lynch JW	Institute for Society and Genetics, University of California, Los Angeles, CA, United States of America.	USA	The United States of America
26	MED	33574059	PMC7896301	10.1073/pnas.2010632118	The genomics of ecological flexibility, large brains, and long lives in capuchin monkeys revealed with fecalFACS.	Ecological flexibility, extended lifespans, and large brains have long intrigued evolutionary biologists, and comparative genomics offers an efficient and effective tool for generating new insights into the evolution of such traits. Studies of capuchin monkeys are particularly well situated to shed light on the selective pressures and genetic underpinnings of local adaptation to diverse habitats,…	2021	T10699	Public health	R-025-2014-OT-CONAGEBIO	CRI	Costa Rica	3	Orkin JD	Department of Anthropology and Archaeology, University of Calgary, Calgary, AB T2N 1N4, Canada; joseph.orkin@upf.edu amanda.melin@ucalgary.ca.	CAN	Canada
26	MED	33574059	PMC7896301	10.1073/pnas.2010632118	The genomics of ecological flexibility, large brains, and long lives in capuchin monkeys revealed with fecalFACS.	Ecological flexibility, extended lifespans, and large brains have long intrigued evolutionary biologists, and comparative genomics offers an efficient and effective tool for generating new insights into the evolution of such traits. Studies of capuchin monkeys are particularly well situated to shed light on the selective pressures and genetic underpinnings of local adaptation to diverse habitats,…	2021	T10699	Public health	R-025-2014-OT-CONAGEBIO	CRI	Costa Rica	3	Montague MJ	Department of Neuroscience, Perelman School of Medicine, University of Pennsylvania, Philadelphia, PA 19146.	USA	The United States of America
26	MED	33574059	PMC7896301	10.1073/pnas.2010632118	The genomics of ecological flexibility, large brains, and long lives in capuchin monkeys revealed with fecalFACS.	Ecological flexibility, extended lifespans, and large brains have long intrigued evolutionary biologists, and comparative genomics offers an efficient and effective tool for generating new insights into the evolution of such traits. Studies of capuchin monkeys are particularly well situated to shed light on the selective pressures and genetic underpinnings of local adaptation to diverse habitats,…	2021	T10699	Public health	R-025-2014-OT-CONAGEBIO	CRI	Costa Rica	3	Tejada-Martinez D	Department of Biochemistry and Molecular Biology, Thomas Jefferson University, Philadelphia, PA 19107.	USA	The United States of America
26	MED	33574059	PMC7896301	10.1073/pnas.2010632118	The genomics of ecological flexibility, large brains, and long lives in capuchin monkeys revealed with fecalFACS.	Ecological flexibility, extended lifespans, and large brains have long intrigued evolutionary biologists, and comparative genomics offers an efficient and effective tool for generating new insights into the evolution of such traits. Studies of capuchin monkeys are particularly well situated to shed light on the selective pressures and genetic underpinnings of local adaptation to diverse habitats,…	2021	T10699	Public health	R-025-2014-OT-CONAGEBIO	CRI	Costa Rica	3	de Manuel M	Institut de Biologia Evolutiva, Universitat Pompeu Fabra, Consejo Superior de Investigaciones Cientificas, 08003 Barcelona, Spain.	ESP	Spain
26	MED	33574059	PMC7896301	10.1073/pnas.2010632118	The genomics of ecological flexibility, large brains, and long lives in capuchin monkeys revealed with fecalFACS.	Ecological flexibility, extended lifespans, and large brains have long intrigued evolutionary biologists, and comparative genomics offers an efficient and effective tool for generating new insights into the evolution of such traits. Studies of capuchin monkeys are particularly well situated to shed light on the selective pressures and genetic underpinnings of local adaptation to diverse habitats,…	2021	T10699	Public health	R-025-2014-OT-CONAGEBIO	CRI	Costa Rica	3	Del Campo J	Institut de Biologia Evolutiva, Universitat Pompeu Fabra, Consejo Superior de Investigaciones Cientificas, 08003 Barcelona, Spain.	ESP	Spain
26	MED	33574059	PMC7896301	10.1073/pnas.2010632118	The genomics of ecological flexibility, large brains, and long lives in capuchin monkeys revealed with fecalFACS.	Ecological flexibility, extended lifespans, and large brains have long intrigued evolutionary biologists, and comparative genomics offers an efficient and effective tool for generating new insights into the evolution of such traits. Studies of capuchin monkeys are particularly well situated to shed light on the selective pressures and genetic underpinnings of local adaptation to diverse habitats,…	2021	T10699	Public health	R-025-2014-OT-CONAGEBIO	CRI	Costa Rica	3	Cheves Hernandez S	Área de Concervación Guanacaste, 169-5000 Guanacaste, Costa Rica.	CRI	Costa Rica
26	MED	33574059	PMC7896301	10.1073/pnas.2010632118	The genomics of ecological flexibility, large brains, and long lives in capuchin monkeys revealed with fecalFACS.	Ecological flexibility, extended lifespans, and large brains have long intrigued evolutionary biologists, and comparative genomics offers an efficient and effective tool for generating new insights into the evolution of such traits. Studies of capuchin monkeys are particularly well situated to shed light on the selective pressures and genetic underpinnings of local adaptation to diverse habitats,…	2021	T10699	Public health	R-025-2014-OT-CONAGEBIO	CRI	Costa Rica	3	Di Fiore A	Department of Anthropology and Primate Molecular Ecology and Evolution Laboratory, University of Texas at Austin, Austin, TX 78712.	USA	The United States of America
26	MED	33574059	PMC7896301	10.1073/pnas.2010632118	The genomics of ecological flexibility, large brains, and long lives in capuchin monkeys revealed with fecalFACS.	Ecological flexibility, extended lifespans, and large brains have long intrigued evolutionary biologists, and comparative genomics offers an efficient and effective tool for generating new insights into the evolution of such traits. Studies of capuchin monkeys are particularly well situated to shed light on the selective pressures and genetic underpinnings of local adaptation to diverse habitats,…	2021	T10699	Public health	R-025-2014-OT-CONAGEBIO	CRI	Costa Rica	3	Fontsere C	Institut de Biologia Evolutiva, Universitat Pompeu Fabra, Consejo Superior de Investigaciones Cientificas, 08003 Barcelona, Spain.	ESP	Spain
26	MED	33574059	PMC7896301	10.1073/pnas.2010632118	The genomics of ecological flexibility, large brains, and long lives in capuchin monkeys revealed with fecalFACS.	Ecological flexibility, extended lifespans, and large brains have long intrigued evolutionary biologists, and comparative genomics offers an efficient and effective tool for generating new insights into the evolution of such traits. Studies of capuchin monkeys are particularly well situated to shed light on the selective pressures and genetic underpinnings of local adaptation to diverse habitats,…	2021	T10699	Public health	R-025-2014-OT-CONAGEBIO	CRI	Costa Rica	3	Hodgson JA	Department of Anthropology, Pennsylvania State University, University Park, PA 16802.	USA	The United States of America
26	MED	33574059	PMC7896301	10.1073/pnas.2010632118	The genomics of ecological flexibility, large brains, and long lives in capuchin monkeys revealed with fecalFACS.	Ecological flexibility, extended lifespans, and large brains have long intrigued evolutionary biologists, and comparative genomics offers an efficient and effective tool for generating new insights into the evolution of such traits. Studies of capuchin monkeys are particularly well situated to shed light on the selective pressures and genetic underpinnings of local adaptation to diverse habitats,…	2021	T10699	Public health	R-025-2014-OT-CONAGEBIO	CRI	Costa Rica	3	Janiak MC	Department of Anthropology and Archaeology, University of Calgary, Calgary, AB T2N 1N4, Canada.	CAN	Canada
26	MED	33574059	PMC7896301	10.1073/pnas.2010632118	The genomics of ecological flexibility, large brains, and long lives in capuchin monkeys revealed with fecalFACS.	Ecological flexibility, extended lifespans, and large brains have long intrigued evolutionary biologists, and comparative genomics offers an efficient and effective tool for generating new insights into the evolution of such traits. Studies of capuchin monkeys are particularly well situated to shed light on the selective pressures and genetic underpinnings of local adaptation to diverse habitats,…	2021	T10699	Public health	R-025-2014-OT-CONAGEBIO	CRI	Costa Rica	3	Kuderna LFK	Institut de Biologia Evolutiva, Universitat Pompeu Fabra, Consejo Superior de Investigaciones Cientificas, 08003 Barcelona, Spain.	ESP	Spain
26	MED	33574059	PMC7896301	10.1073/pnas.2010632118	The genomics of ecological flexibility, large brains, and long lives in capuchin monkeys revealed with fecalFACS.	Ecological flexibility, extended lifespans, and large brains have long intrigued evolutionary biologists, and comparative genomics offers an efficient and effective tool for generating new insights into the evolution of such traits. Studies of capuchin monkeys are particularly well situated to shed light on the selective pressures and genetic underpinnings of local adaptation to diverse habitats,…	2021	T10699	Public health	R-025-2014-OT-CONAGEBIO	CRI	Costa Rica	3	Lizano E	Institut de Biologia Evolutiva, Universitat Pompeu Fabra, Consejo Superior de Investigaciones Cientificas, 08003 Barcelona, Spain.	ESP	Spain
26	MED	33574059	PMC7896301	10.1073/pnas.2010632118	The genomics of ecological flexibility, large brains, and long lives in capuchin monkeys revealed with fecalFACS.	Ecological flexibility, extended lifespans, and large brains have long intrigued evolutionary biologists, and comparative genomics offers an efficient and effective tool for generating new insights into the evolution of such traits. Studies of capuchin monkeys are particularly well situated to shed light on the selective pressures and genetic underpinnings of local adaptation to diverse habitats,…	2021	T10699	Public health	R-025-2014-OT-CONAGEBIO	CRI	Costa Rica	3	Martin MP	Kids Saving the Rainforest Wildlife Rescue Center, 60601 Quepos, Costa Rica.	CRI	Costa Rica
26	MED	33574059	PMC7896301	10.1073/pnas.2010632118	The genomics of ecological flexibility, large brains, and long lives in capuchin monkeys revealed with fecalFACS.	Ecological flexibility, extended lifespans, and large brains have long intrigued evolutionary biologists, and comparative genomics offers an efficient and effective tool for generating new insights into the evolution of such traits. Studies of capuchin monkeys are particularly well situated to shed light on the selective pressures and genetic underpinnings of local adaptation to diverse habitats,…	2021	T10699	Public health	R-025-2014-OT-CONAGEBIO	CRI	Costa Rica	3	Niimura Y	Department of Applied Biological Chemistry, Graduate School of Agricultural and Life Sciences, The University of Tokyo, Tokyo 113-8657, Japan.	JPN	Japan
26	MED	33574059	PMC7896301	10.1073/pnas.2010632118	The genomics of ecological flexibility, large brains, and long lives in capuchin monkeys revealed with fecalFACS.	Ecological flexibility, extended lifespans, and large brains have long intrigued evolutionary biologists, and comparative genomics offers an efficient and effective tool for generating new insights into the evolution of such traits. Studies of capuchin monkeys are particularly well situated to shed light on the selective pressures and genetic underpinnings of local adaptation to diverse habitats,…	2021	T10699	Public health	R-025-2014-OT-CONAGEBIO	CRI	Costa Rica	3	Perry GH	Department of Anthropology, Pennsylvania State University, University Park, PA 16802.	USA	The United States of America
26	MED	33574059	PMC7896301	10.1073/pnas.2010632118	The genomics of ecological flexibility, large brains, and long lives in capuchin monkeys revealed with fecalFACS.	Ecological flexibility, extended lifespans, and large brains have long intrigued evolutionary biologists, and comparative genomics offers an efficient and effective tool for generating new insights into the evolution of such traits. Studies of capuchin monkeys are particularly well situated to shed light on the selective pressures and genetic underpinnings of local adaptation to diverse habitats,…	2021	T10699	Public health	R-025-2014-OT-CONAGEBIO	CRI	Costa Rica	3	Valverde CS	Kids Saving the Rainforest Wildlife Rescue Center, 60601 Quepos, Costa Rica.	CRI	Costa Rica
26	MED	33574059	PMC7896301	10.1073/pnas.2010632118	The genomics of ecological flexibility, large brains, and long lives in capuchin monkeys revealed with fecalFACS.	Ecological flexibility, extended lifespans, and large brains have long intrigued evolutionary biologists, and comparative genomics offers an efficient and effective tool for generating new insights into the evolution of such traits. Studies of capuchin monkeys are particularly well situated to shed light on the selective pressures and genetic underpinnings of local adaptation to diverse habitats,…	2021	T10699	Public health	R-025-2014-OT-CONAGEBIO	CRI	Costa Rica	3	Tang J	Department of Anthropology and Archaeology, University of Calgary, Calgary, AB T2N 1N4, Canada.	CAN	Canada
26	MED	33574059	PMC7896301	10.1073/pnas.2010632118	The genomics of ecological flexibility, large brains, and long lives in capuchin monkeys revealed with fecalFACS.	Ecological flexibility, extended lifespans, and large brains have long intrigued evolutionary biologists, and comparative genomics offers an efficient and effective tool for generating new insights into the evolution of such traits. Studies of capuchin monkeys are particularly well situated to shed light on the selective pressures and genetic underpinnings of local adaptation to diverse habitats,…	2021	T10699	Public health	R-025-2014-OT-CONAGEBIO	CRI	Costa Rica	3	Warren WC	Division of Animal Sciences, School of Medicine, University of Missouri, Columbia, MO 65211.	USA	The United States of America
26	MED	33574059	PMC7896301	10.1073/pnas.2010632118	The genomics of ecological flexibility, large brains, and long lives in capuchin monkeys revealed with fecalFACS.	Ecological flexibility, extended lifespans, and large brains have long intrigued evolutionary biologists, and comparative genomics offers an efficient and effective tool for generating new insights into the evolution of such traits. Studies of capuchin monkeys are particularly well situated to shed light on the selective pressures and genetic underpinnings of local adaptation to diverse habitats,…	2021	T10699	Public health	R-025-2014-OT-CONAGEBIO	CRI	Costa Rica	3	de Magalhães JP	Integrative Genomics of Ageing Group, Institute of Ageing and Chronic Disease, University of Liverpool, Liverpool L7 8TX, United Kingdom.	GBR	The United Kingdom of Great Britain and Northern Ireland
26	MED	33574059	PMC7896301	10.1073/pnas.2010632118	The genomics of ecological flexibility, large brains, and long lives in capuchin monkeys revealed with fecalFACS.	Ecological flexibility, extended lifespans, and large brains have long intrigued evolutionary biologists, and comparative genomics offers an efficient and effective tool for generating new insights into the evolution of such traits. Studies of capuchin monkeys are particularly well situated to shed light on the selective pressures and genetic underpinnings of local adaptation to diverse habitats,…	2021	T10699	Public health	R-025-2014-OT-CONAGEBIO	CRI	Costa Rica	3	Kawamura S	Department of Integrated Biosciences, Graduate School of Frontier Sciences, The University of Tokyo, 277-8562 Chiba, Japan.	JPN	Japan
26	MED	33574059	PMC7896301	10.1073/pnas.2010632118	The genomics of ecological flexibility, large brains, and long lives in capuchin monkeys revealed with fecalFACS.	Ecological flexibility, extended lifespans, and large brains have long intrigued evolutionary biologists, and comparative genomics offers an efficient and effective tool for generating new insights into the evolution of such traits. Studies of capuchin monkeys are particularly well situated to shed light on the selective pressures and genetic underpinnings of local adaptation to diverse habitats,…	2021	T10699	Public health	R-025-2014-OT-CONAGEBIO	CRI	Costa Rica	3	Marquès-Bonet T	Institut de Biologia Evolutiva, Universitat Pompeu Fabra, Consejo Superior de Investigaciones Cientificas, 08003 Barcelona, Spain.	ESP	Spain
26	MED	33574059	PMC7896301	10.1073/pnas.2010632118	The genomics of ecological flexibility, large brains, and long lives in capuchin monkeys revealed with fecalFACS.	Ecological flexibility, extended lifespans, and large brains have long intrigued evolutionary biologists, and comparative genomics offers an efficient and effective tool for generating new insights into the evolution of such traits. Studies of capuchin monkeys are particularly well situated to shed light on the selective pressures and genetic underpinnings of local adaptation to diverse habitats,…	2021	T10699	Public health	R-025-2014-OT-CONAGEBIO	CRI	Costa Rica	3	Krawetz R	Department of Cell Biology and Anatomy, Cumming School of Medicine, University of Calgary, Calgary, AB T38 6A8, Canada.	CAN	Canada
26	MED	33574059	PMC7896301	10.1073/pnas.2010632118	The genomics of ecological flexibility, large brains, and long lives in capuchin monkeys revealed with fecalFACS.	Ecological flexibility, extended lifespans, and large brains have long intrigued evolutionary biologists, and comparative genomics offers an efficient and effective tool for generating new insights into the evolution of such traits. Studies of capuchin monkeys are particularly well situated to shed light on the selective pressures and genetic underpinnings of local adaptation to diverse habitats,…	2021	T10699	Public health	R-025-2014-OT-CONAGEBIO	CRI	Costa Rica	3	Melin AD	Department of Anthropology and Archaeology, University of Calgary, Calgary, AB T2N 1N4, Canada; joseph.orkin@upf.edu amanda.melin@ucalgary.ca.	CAN	Canada
26	MED	33574059	PMC7896301	10.1073/pnas.2010632118	The genomics of ecological flexibility, large brains, and long lives in capuchin monkeys revealed with fecalFACS.	Ecological flexibility, extended lifespans, and large brains have long intrigued evolutionary biologists, and comparative genomics offers an efficient and effective tool for generating new insights into the evolution of such traits. Studies of capuchin monkeys are particularly well situated to shed light on the selective pressures and genetic underpinnings of local adaptation to diverse habitats,…	2021	T10699	Public health	R-002-2020-OT-CONAGEBIO	CRI	Costa Rica	3	Orkin JD	Department of Anthropology and Archaeology, University of Calgary, Calgary, AB T2N 1N4, Canada; joseph.orkin@upf.edu amanda.melin@ucalgary.ca.	CAN	Canada
26	MED	33574059	PMC7896301	10.1073/pnas.2010632118	The genomics of ecological flexibility, large brains, and long lives in capuchin monkeys revealed with fecalFACS.	Ecological flexibility, extended lifespans, and large brains have long intrigued evolutionary biologists, and comparative genomics offers an efficient and effective tool for generating new insights into the evolution of such traits. Studies of capuchin monkeys are particularly well situated to shed light on the selective pressures and genetic underpinnings of local adaptation to diverse habitats,…	2021	T10699	Public health	R-002-2020-OT-CONAGEBIO	CRI	Costa Rica	3	Montague MJ	Department of Neuroscience, Perelman School of Medicine, University of Pennsylvania, Philadelphia, PA 19146.	USA	The United States of America
26	MED	33574059	PMC7896301	10.1073/pnas.2010632118	The genomics of ecological flexibility, large brains, and long lives in capuchin monkeys revealed with fecalFACS.	Ecological flexibility, extended lifespans, and large brains have long intrigued evolutionary biologists, and comparative genomics offers an efficient and effective tool for generating new insights into the evolution of such traits. Studies of capuchin monkeys are particularly well situated to shed light on the selective pressures and genetic underpinnings of local adaptation to diverse habitats,…	2021	T10699	Public health	R-002-2020-OT-CONAGEBIO	CRI	Costa Rica	3	Tejada-Martinez D	Department of Biochemistry and Molecular Biology, Thomas Jefferson University, Philadelphia, PA 19107.	USA	The United States of America
26	MED	33574059	PMC7896301	10.1073/pnas.2010632118	The genomics of ecological flexibility, large brains, and long lives in capuchin monkeys revealed with fecalFACS.	Ecological flexibility, extended lifespans, and large brains have long intrigued evolutionary biologists, and comparative genomics offers an efficient and effective tool for generating new insights into the evolution of such traits. Studies of capuchin monkeys are particularly well situated to shed light on the selective pressures and genetic underpinnings of local adaptation to diverse habitats,…	2021	T10699	Public health	R-002-2020-OT-CONAGEBIO	CRI	Costa Rica	3	de Manuel M	Institut de Biologia Evolutiva, Universitat Pompeu Fabra, Consejo Superior de Investigaciones Cientificas, 08003 Barcelona, Spain.	ESP	Spain
26	MED	33574059	PMC7896301	10.1073/pnas.2010632118	The genomics of ecological flexibility, large brains, and long lives in capuchin monkeys revealed with fecalFACS.	Ecological flexibility, extended lifespans, and large brains have long intrigued evolutionary biologists, and comparative genomics offers an efficient and effective tool for generating new insights into the evolution of such traits. Studies of capuchin monkeys are particularly well situated to shed light on the selective pressures and genetic underpinnings of local adaptation to diverse habitats,…	2021	T10699	Public health	R-002-2020-OT-CONAGEBIO	CRI	Costa Rica	3	Del Campo J	Institut de Biologia Evolutiva, Universitat Pompeu Fabra, Consejo Superior de Investigaciones Cientificas, 08003 Barcelona, Spain.	ESP	Spain
26	MED	33574059	PMC7896301	10.1073/pnas.2010632118	The genomics of ecological flexibility, large brains, and long lives in capuchin monkeys revealed with fecalFACS.	Ecological flexibility, extended lifespans, and large brains have long intrigued evolutionary biologists, and comparative genomics offers an efficient and effective tool for generating new insights into the evolution of such traits. Studies of capuchin monkeys are particularly well situated to shed light on the selective pressures and genetic underpinnings of local adaptation to diverse habitats,…	2021	T10699	Public health	R-002-2020-OT-CONAGEBIO	CRI	Costa Rica	3	Cheves Hernandez S	Área de Concervación Guanacaste, 169-5000 Guanacaste, Costa Rica.	CRI	Costa Rica
26	MED	33574059	PMC7896301	10.1073/pnas.2010632118	The genomics of ecological flexibility, large brains, and long lives in capuchin monkeys revealed with fecalFACS.	Ecological flexibility, extended lifespans, and large brains have long intrigued evolutionary biologists, and comparative genomics offers an efficient and effective tool for generating new insights into the evolution of such traits. Studies of capuchin monkeys are particularly well situated to shed light on the selective pressures and genetic underpinnings of local adaptation to diverse habitats,…	2021	T10699	Public health	R-002-2020-OT-CONAGEBIO	CRI	Costa Rica	3	Di Fiore A	Department of Anthropology and Primate Molecular Ecology and Evolution Laboratory, University of Texas at Austin, Austin, TX 78712.	USA	The United States of America
26	MED	33574059	PMC7896301	10.1073/pnas.2010632118	The genomics of ecological flexibility, large brains, and long lives in capuchin monkeys revealed with fecalFACS.	Ecological flexibility, extended lifespans, and large brains have long intrigued evolutionary biologists, and comparative genomics offers an efficient and effective tool for generating new insights into the evolution of such traits. Studies of capuchin monkeys are particularly well situated to shed light on the selective pressures and genetic underpinnings of local adaptation to diverse habitats,…	2021	T10699	Public health	R-002-2020-OT-CONAGEBIO	CRI	Costa Rica	3	Fontsere C	Institut de Biologia Evolutiva, Universitat Pompeu Fabra, Consejo Superior de Investigaciones Cientificas, 08003 Barcelona, Spain.	ESP	Spain
26	MED	33574059	PMC7896301	10.1073/pnas.2010632118	The genomics of ecological flexibility, large brains, and long lives in capuchin monkeys revealed with fecalFACS.	Ecological flexibility, extended lifespans, and large brains have long intrigued evolutionary biologists, and comparative genomics offers an efficient and effective tool for generating new insights into the evolution of such traits. Studies of capuchin monkeys are particularly well situated to shed light on the selective pressures and genetic underpinnings of local adaptation to diverse habitats,…	2021	T10699	Public health	R-002-2020-OT-CONAGEBIO	CRI	Costa Rica	3	Hodgson JA	Department of Anthropology, Pennsylvania State University, University Park, PA 16802.	USA	The United States of America
26	MED	33574059	PMC7896301	10.1073/pnas.2010632118	The genomics of ecological flexibility, large brains, and long lives in capuchin monkeys revealed with fecalFACS.	Ecological flexibility, extended lifespans, and large brains have long intrigued evolutionary biologists, and comparative genomics offers an efficient and effective tool for generating new insights into the evolution of such traits. Studies of capuchin monkeys are particularly well situated to shed light on the selective pressures and genetic underpinnings of local adaptation to diverse habitats,…	2021	T10699	Public health	R-002-2020-OT-CONAGEBIO	CRI	Costa Rica	3	Janiak MC	Department of Anthropology and Archaeology, University of Calgary, Calgary, AB T2N 1N4, Canada.	CAN	Canada
26	MED	33574059	PMC7896301	10.1073/pnas.2010632118	The genomics of ecological flexibility, large brains, and long lives in capuchin monkeys revealed with fecalFACS.	Ecological flexibility, extended lifespans, and large brains have long intrigued evolutionary biologists, and comparative genomics offers an efficient and effective tool for generating new insights into the evolution of such traits. Studies of capuchin monkeys are particularly well situated to shed light on the selective pressures and genetic underpinnings of local adaptation to diverse habitats,…	2021	T10699	Public health	R-002-2020-OT-CONAGEBIO	CRI	Costa Rica	3	Kuderna LFK	Institut de Biologia Evolutiva, Universitat Pompeu Fabra, Consejo Superior de Investigaciones Cientificas, 08003 Barcelona, Spain.	ESP	Spain
26	MED	33574059	PMC7896301	10.1073/pnas.2010632118	The genomics of ecological flexibility, large brains, and long lives in capuchin monkeys revealed with fecalFACS.	Ecological flexibility, extended lifespans, and large brains have long intrigued evolutionary biologists, and comparative genomics offers an efficient and effective tool for generating new insights into the evolution of such traits. Studies of capuchin monkeys are particularly well situated to shed light on the selective pressures and genetic underpinnings of local adaptation to diverse habitats,…	2021	T10699	Public health	R-002-2020-OT-CONAGEBIO	CRI	Costa Rica	3	Lizano E	Institut de Biologia Evolutiva, Universitat Pompeu Fabra, Consejo Superior de Investigaciones Cientificas, 08003 Barcelona, Spain.	ESP	Spain
26	MED	33574059	PMC7896301	10.1073/pnas.2010632118	The genomics of ecological flexibility, large brains, and long lives in capuchin monkeys revealed with fecalFACS.	Ecological flexibility, extended lifespans, and large brains have long intrigued evolutionary biologists, and comparative genomics offers an efficient and effective tool for generating new insights into the evolution of such traits. Studies of capuchin monkeys are particularly well situated to shed light on the selective pressures and genetic underpinnings of local adaptation to diverse habitats,…	2021	T10699	Public health	R-002-2020-OT-CONAGEBIO	CRI	Costa Rica	3	Martin MP	Kids Saving the Rainforest Wildlife Rescue Center, 60601 Quepos, Costa Rica.	CRI	Costa Rica
26	MED	33574059	PMC7896301	10.1073/pnas.2010632118	The genomics of ecological flexibility, large brains, and long lives in capuchin monkeys revealed with fecalFACS.	Ecological flexibility, extended lifespans, and large brains have long intrigued evolutionary biologists, and comparative genomics offers an efficient and effective tool for generating new insights into the evolution of such traits. Studies of capuchin monkeys are particularly well situated to shed light on the selective pressures and genetic underpinnings of local adaptation to diverse habitats,…	2021	T10699	Public health	R-002-2020-OT-CONAGEBIO	CRI	Costa Rica	3	Niimura Y	Department of Applied Biological Chemistry, Graduate School of Agricultural and Life Sciences, The University of Tokyo, Tokyo 113-8657, Japan.	JPN	Japan
26	MED	33574059	PMC7896301	10.1073/pnas.2010632118	The genomics of ecological flexibility, large brains, and long lives in capuchin monkeys revealed with fecalFACS.	Ecological flexibility, extended lifespans, and large brains have long intrigued evolutionary biologists, and comparative genomics offers an efficient and effective tool for generating new insights into the evolution of such traits. Studies of capuchin monkeys are particularly well situated to shed light on the selective pressures and genetic underpinnings of local adaptation to diverse habitats,…	2021	T10699	Public health	R-002-2020-OT-CONAGEBIO	CRI	Costa Rica	3	Perry GH	Department of Anthropology, Pennsylvania State University, University Park, PA 16802.	USA	The United States of America
26	MED	33574059	PMC7896301	10.1073/pnas.2010632118	The genomics of ecological flexibility, large brains, and long lives in capuchin monkeys revealed with fecalFACS.	Ecological flexibility, extended lifespans, and large brains have long intrigued evolutionary biologists, and comparative genomics offers an efficient and effective tool for generating new insights into the evolution of such traits. Studies of capuchin monkeys are particularly well situated to shed light on the selective pressures and genetic underpinnings of local adaptation to diverse habitats,…	2021	T10699	Public health	R-002-2020-OT-CONAGEBIO	CRI	Costa Rica	3	Valverde CS	Kids Saving the Rainforest Wildlife Rescue Center, 60601 Quepos, Costa Rica.	CRI	Costa Rica
26	MED	33574059	PMC7896301	10.1073/pnas.2010632118	The genomics of ecological flexibility, large brains, and long lives in capuchin monkeys revealed with fecalFACS.	Ecological flexibility, extended lifespans, and large brains have long intrigued evolutionary biologists, and comparative genomics offers an efficient and effective tool for generating new insights into the evolution of such traits. Studies of capuchin monkeys are particularly well situated to shed light on the selective pressures and genetic underpinnings of local adaptation to diverse habitats,…	2021	T10699	Public health	R-002-2020-OT-CONAGEBIO	CRI	Costa Rica	3	Tang J	Department of Anthropology and Archaeology, University of Calgary, Calgary, AB T2N 1N4, Canada.	CAN	Canada
26	MED	33574059	PMC7896301	10.1073/pnas.2010632118	The genomics of ecological flexibility, large brains, and long lives in capuchin monkeys revealed with fecalFACS.	Ecological flexibility, extended lifespans, and large brains have long intrigued evolutionary biologists, and comparative genomics offers an efficient and effective tool for generating new insights into the evolution of such traits. Studies of capuchin monkeys are particularly well situated to shed light on the selective pressures and genetic underpinnings of local adaptation to diverse habitats,…	2021	T10699	Public health	R-002-2020-OT-CONAGEBIO	CRI	Costa Rica	3	Warren WC	Division of Animal Sciences, School of Medicine, University of Missouri, Columbia, MO 65211.	USA	The United States of America
26	MED	33574059	PMC7896301	10.1073/pnas.2010632118	The genomics of ecological flexibility, large brains, and long lives in capuchin monkeys revealed with fecalFACS.	Ecological flexibility, extended lifespans, and large brains have long intrigued evolutionary biologists, and comparative genomics offers an efficient and effective tool for generating new insights into the evolution of such traits. Studies of capuchin monkeys are particularly well situated to shed light on the selective pressures and genetic underpinnings of local adaptation to diverse habitats,…	2021	T10699	Public health	R-002-2020-OT-CONAGEBIO	CRI	Costa Rica	3	de Magalhães JP	Integrative Genomics of Ageing Group, Institute of Ageing and Chronic Disease, University of Liverpool, Liverpool L7 8TX, United Kingdom.	GBR	The United Kingdom of Great Britain and Northern Ireland
26	MED	33574059	PMC7896301	10.1073/pnas.2010632118	The genomics of ecological flexibility, large brains, and long lives in capuchin monkeys revealed with fecalFACS.	Ecological flexibility, extended lifespans, and large brains have long intrigued evolutionary biologists, and comparative genomics offers an efficient and effective tool for generating new insights into the evolution of such traits. Studies of capuchin monkeys are particularly well situated to shed light on the selective pressures and genetic underpinnings of local adaptation to diverse habitats,…	2021	T10699	Public health	R-002-2020-OT-CONAGEBIO	CRI	Costa Rica	3	Kawamura S	Department of Integrated Biosciences, Graduate School of Frontier Sciences, The University of Tokyo, 277-8562 Chiba, Japan.	JPN	Japan
26	MED	33574059	PMC7896301	10.1073/pnas.2010632118	The genomics of ecological flexibility, large brains, and long lives in capuchin monkeys revealed with fecalFACS.	Ecological flexibility, extended lifespans, and large brains have long intrigued evolutionary biologists, and comparative genomics offers an efficient and effective tool for generating new insights into the evolution of such traits. Studies of capuchin monkeys are particularly well situated to shed light on the selective pressures and genetic underpinnings of local adaptation to diverse habitats,…	2021	T10699	Public health	R-002-2020-OT-CONAGEBIO	CRI	Costa Rica	3	Marquès-Bonet T	Institut de Biologia Evolutiva, Universitat Pompeu Fabra, Consejo Superior de Investigaciones Cientificas, 08003 Barcelona, Spain.	ESP	Spain
26	MED	33574059	PMC7896301	10.1073/pnas.2010632118	The genomics of ecological flexibility, large brains, and long lives in capuchin monkeys revealed with fecalFACS.	Ecological flexibility, extended lifespans, and large brains have long intrigued evolutionary biologists, and comparative genomics offers an efficient and effective tool for generating new insights into the evolution of such traits. Studies of capuchin monkeys are particularly well situated to shed light on the selective pressures and genetic underpinnings of local adaptation to diverse habitats,…	2021	T10699	Public health	R-002-2020-OT-CONAGEBIO	CRI	Costa Rica	3	Krawetz R	Department of Cell Biology and Anatomy, Cumming School of Medicine, University of Calgary, Calgary, AB T38 6A8, Canada.	CAN	Canada
26	MED	33574059	PMC7896301	10.1073/pnas.2010632118	The genomics of ecological flexibility, large brains, and long lives in capuchin monkeys revealed with fecalFACS.	Ecological flexibility, extended lifespans, and large brains have long intrigued evolutionary biologists, and comparative genomics offers an efficient and effective tool for generating new insights into the evolution of such traits. Studies of capuchin monkeys are particularly well situated to shed light on the selective pressures and genetic underpinnings of local adaptation to diverse habitats,…	2021	T10699	Public health	R-002-2020-OT-CONAGEBIO	CRI	Costa Rica	3	Melin AD	Department of Anthropology and Archaeology, University of Calgary, Calgary, AB T2N 1N4, Canada; joseph.orkin@upf.edu amanda.melin@ucalgary.ca.	CAN	Canada
28	MED	33240232	PMC7681244	10.3389/fmicb.2020.575207	Fungal Communities in Sediments Along a Depth Gradient in the Eastern Tropical Pacific.	Deep waters represent the largest biome on Earth and the largest ecosystem of Costa Rica. Fungi play a fundamental role in global biogeochemical cycling in marine sediments, yet, they remain little explored. We studied fungal diversity and community composition in several marine sediments from 16 locations sampled along a bathymetric gradient (from a depth of 380 to 3,474 m) in two transects of a…	2020	T11791	Conservation	R-070-2018-OT-CONAGEBIO	CRI	Costa Rica	3	Rojas-Jimenez K	Escuela de Biología, Universidad de Costa Rica, San José, Costa Rica.	CRI	Costa Rica
28	MED	33240232	PMC7681244	10.3389/fmicb.2020.575207	Fungal Communities in Sediments Along a Depth Gradient in the Eastern Tropical Pacific.	Deep waters represent the largest biome on Earth and the largest ecosystem of Costa Rica. Fungi play a fundamental role in global biogeochemical cycling in marine sediments, yet, they remain little explored. We studied fungal diversity and community composition in several marine sediments from 16 locations sampled along a bathymetric gradient (from a depth of 380 to 3,474 m) in two transects of a…	2020	T11791	Conservation	R-070-2018-OT-CONAGEBIO	CRI	Costa Rica	3	Grossart HP	Institute for Biochemistry and Biology, University of Potsdam, Potsdam, Germany.	DEU	Germany
28	MED	33240232	PMC7681244	10.3389/fmicb.2020.575207	Fungal Communities in Sediments Along a Depth Gradient in the Eastern Tropical Pacific.	Deep waters represent the largest biome on Earth and the largest ecosystem of Costa Rica. Fungi play a fundamental role in global biogeochemical cycling in marine sediments, yet, they remain little explored. We studied fungal diversity and community composition in several marine sediments from 16 locations sampled along a bathymetric gradient (from a depth of 380 to 3,474 m) in two transects of a…	2020	T11791	Conservation	R-070-2018-OT-CONAGEBIO	CRI	Costa Rica	3	Cordes E	Department of Biology, Temple University, Philadelphia, PA, United States.	USA	The United States of America
28	MED	33240232	PMC7681244	10.3389/fmicb.2020.575207	Fungal Communities in Sediments Along a Depth Gradient in the Eastern Tropical Pacific.	Deep waters represent the largest biome on Earth and the largest ecosystem of Costa Rica. Fungi play a fundamental role in global biogeochemical cycling in marine sediments, yet, they remain little explored. We studied fungal diversity and community composition in several marine sediments from 16 locations sampled along a bathymetric gradient (from a depth of 380 to 3,474 m) in two transects of a…	2020	T11791	Conservation	R-070-2018-OT-CONAGEBIO	CRI	Costa Rica	3	Cortés J	Escuela de Biología, Universidad de Costa Rica, San José, Costa Rica.	CRI	Costa Rica
28	MED	33240232	PMC7681244	10.3389/fmicb.2020.575207	Fungal Communities in Sediments Along a Depth Gradient in the Eastern Tropical Pacific.	Deep waters represent the largest biome on Earth and the largest ecosystem of Costa Rica. Fungi play a fundamental role in global biogeochemical cycling in marine sediments, yet, they remain little explored. We studied fungal diversity and community composition in several marine sediments from 16 locations sampled along a bathymetric gradient (from a depth of 380 to 3,474 m) in two transects of a…	2020	T11791	Conservation	SINAC-CUSBSE-PI-R-032-2018	CRI	Costa Rica	2	Rojas-Jimenez K	Escuela de Biología, Universidad de Costa Rica, San José, Costa Rica.	CRI	Costa Rica
28	MED	33240232	PMC7681244	10.3389/fmicb.2020.575207	Fungal Communities in Sediments Along a Depth Gradient in the Eastern Tropical Pacific.	Deep waters represent the largest biome on Earth and the largest ecosystem of Costa Rica. Fungi play a fundamental role in global biogeochemical cycling in marine sediments, yet, they remain little explored. We studied fungal diversity and community composition in several marine sediments from 16 locations sampled along a bathymetric gradient (from a depth of 380 to 3,474 m) in two transects of a…	2020	T11791	Conservation	SINAC-CUSBSE-PI-R-032-2018	CRI	Costa Rica	2	Grossart HP	Institute for Biochemistry and Biology, University of Potsdam, Potsdam, Germany.	DEU	Germany
28	MED	33240232	PMC7681244	10.3389/fmicb.2020.575207	Fungal Communities in Sediments Along a Depth Gradient in the Eastern Tropical Pacific.	Deep waters represent the largest biome on Earth and the largest ecosystem of Costa Rica. Fungi play a fundamental role in global biogeochemical cycling in marine sediments, yet, they remain little explored. We studied fungal diversity and community composition in several marine sediments from 16 locations sampled along a bathymetric gradient (from a depth of 380 to 3,474 m) in two transects of a…	2020	T11791	Conservation	SINAC-CUSBSE-PI-R-032-2018	CRI	Costa Rica	2	Cordes E	Department of Biology, Temple University, Philadelphia, PA, United States.	USA	The United States of America
28	MED	33240232	PMC7681244	10.3389/fmicb.2020.575207	Fungal Communities in Sediments Along a Depth Gradient in the Eastern Tropical Pacific.	Deep waters represent the largest biome on Earth and the largest ecosystem of Costa Rica. Fungi play a fundamental role in global biogeochemical cycling in marine sediments, yet, they remain little explored. We studied fungal diversity and community composition in several marine sediments from 16 locations sampled along a bathymetric gradient (from a depth of 380 to 3,474 m) in two transects of a…	2020	T11791	Conservation	SINAC-CUSBSE-PI-R-032-2018	CRI	Costa Rica	2	Cortés J	Escuela de Biología, Universidad de Costa Rica, San José, Costa Rica.	CRI	Costa Rica
28	MED	33240232	PMC7681244	10.3389/fmicb.2020.575207	Fungal Communities in Sediments Along a Depth Gradient in the Eastern Tropical Pacific.	Deep waters represent the largest biome on Earth and the largest ecosystem of Costa Rica. Fungi play a fundamental role in global biogeochemical cycling in marine sediments, yet, they remain little explored. We studied fungal diversity and community composition in several marine sediments from 16 locations sampled along a bathymetric gradient (from a depth of 380 to 3,474 m) in two transects of a…	2020	T11791	Conservation	INCOPESCA-CPI-003-12-2018	CRI	Costa Rica	3	Rojas-Jimenez K	Escuela de Biología, Universidad de Costa Rica, San José, Costa Rica.	CRI	Costa Rica
28	MED	33240232	PMC7681244	10.3389/fmicb.2020.575207	Fungal Communities in Sediments Along a Depth Gradient in the Eastern Tropical Pacific.	Deep waters represent the largest biome on Earth and the largest ecosystem of Costa Rica. Fungi play a fundamental role in global biogeochemical cycling in marine sediments, yet, they remain little explored. We studied fungal diversity and community composition in several marine sediments from 16 locations sampled along a bathymetric gradient (from a depth of 380 to 3,474 m) in two transects of a…	2020	T11791	Conservation	INCOPESCA-CPI-003-12-2018	CRI	Costa Rica	3	Grossart HP	Institute for Biochemistry and Biology, University of Potsdam, Potsdam, Germany.	DEU	Germany
28	MED	33240232	PMC7681244	10.3389/fmicb.2020.575207	Fungal Communities in Sediments Along a Depth Gradient in the Eastern Tropical Pacific.	Deep waters represent the largest biome on Earth and the largest ecosystem of Costa Rica. Fungi play a fundamental role in global biogeochemical cycling in marine sediments, yet, they remain little explored. We studied fungal diversity and community composition in several marine sediments from 16 locations sampled along a bathymetric gradient (from a depth of 380 to 3,474 m) in two transects of a…	2020	T11791	Conservation	INCOPESCA-CPI-003-12-2018	CRI	Costa Rica	3	Cordes E	Department of Biology, Temple University, Philadelphia, PA, United States.	USA	The United States of America
28	MED	33240232	PMC7681244	10.3389/fmicb.2020.575207	Fungal Communities in Sediments Along a Depth Gradient in the Eastern Tropical Pacific.	Deep waters represent the largest biome on Earth and the largest ecosystem of Costa Rica. Fungi play a fundamental role in global biogeochemical cycling in marine sediments, yet, they remain little explored. We studied fungal diversity and community composition in several marine sediments from 16 locations sampled along a bathymetric gradient (from a depth of 380 to 3,474 m) in two transects of a…	2020	T11791	Conservation	INCOPESCA-CPI-003-12-2018	CRI	Costa Rica	3	Cortés J	Escuela de Biología, Universidad de Costa Rica, San José, Costa Rica.	CRI	Costa Rica
29	MED	32287327	PMC7182279	10.1371/journal.pntd.0008235	Persistence of Brucella abortus lineages revealed by genomic characterization and phylodynamic analysis.	Brucellosis, caused by Brucella abortus, is a major disease of cattle and humans worldwide distributed. Eradication and control of the disease has been difficult in Central and South America, Central Asia, the Mediterranean and the Middle East. Epidemiological strategies combined with phylogenetic methods provide the high-resolution power needed to study relationships between surveillance data an…	2020	T11899	Food security	R-028-203-OT	CRI	Costa Rica	3	Suárez-Esquivel M	Programa de Investigación en Enfermedades Tropicales, Escuela de Medicina Veterinaria, Universidad Nacional, Heredia, Costa Rica.	CRI	Costa Rica
29	MED	32287327	PMC7182279	10.1371/journal.pntd.0008235	Persistence of Brucella abortus lineages revealed by genomic characterization and phylodynamic analysis.	Brucellosis, caused by Brucella abortus, is a major disease of cattle and humans worldwide distributed. Eradication and control of the disease has been difficult in Central and South America, Central Asia, the Mediterranean and the Middle East. Epidemiological strategies combined with phylogenetic methods provide the high-resolution power needed to study relationships between surveillance data an…	2020	T11899	Food security	R-028-203-OT	CRI	Costa Rica	3	Hernández-Mora G	Servicio Nacional de Salud Animal, Ministerio de Agricultura y Ganadería, Heredia, Costa Rica.	CRI	Costa Rica
29	MED	32287327	PMC7182279	10.1371/journal.pntd.0008235	Persistence of Brucella abortus lineages revealed by genomic characterization and phylodynamic analysis.	Brucellosis, caused by Brucella abortus, is a major disease of cattle and humans worldwide distributed. Eradication and control of the disease has been difficult in Central and South America, Central Asia, the Mediterranean and the Middle East. Epidemiological strategies combined with phylogenetic methods provide the high-resolution power needed to study relationships between surveillance data an…	2020	T11899	Food security	R-028-203-OT	CRI	Costa Rica	3	Ruiz-Villalobos N	Programa de Investigación en Enfermedades Tropicales, Escuela de Medicina Veterinaria, Universidad Nacional, Heredia, Costa Rica.	CRI	Costa Rica
29	MED	32287327	PMC7182279	10.1371/journal.pntd.0008235	Persistence of Brucella abortus lineages revealed by genomic characterization and phylodynamic analysis.	Brucellosis, caused by Brucella abortus, is a major disease of cattle and humans worldwide distributed. Eradication and control of the disease has been difficult in Central and South America, Central Asia, the Mediterranean and the Middle East. Epidemiological strategies combined with phylogenetic methods provide the high-resolution power needed to study relationships between surveillance data an…	2020	T11899	Food security	R-028-203-OT	CRI	Costa Rica	3	Barquero-Calvo E	Programa de Investigación en Enfermedades Tropicales, Escuela de Medicina Veterinaria, Universidad Nacional, Heredia, Costa Rica.	CRI	Costa Rica
29	MED	32287327	PMC7182279	10.1371/journal.pntd.0008235	Persistence of Brucella abortus lineages revealed by genomic characterization and phylodynamic analysis.	Brucellosis, caused by Brucella abortus, is a major disease of cattle and humans worldwide distributed. Eradication and control of the disease has been difficult in Central and South America, Central Asia, the Mediterranean and the Middle East. Epidemiological strategies combined with phylogenetic methods provide the high-resolution power needed to study relationships between surveillance data an…	2020	T11899	Food security	R-028-203-OT	CRI	Costa Rica	3	Chacón-Díaz C	Centro de Investigación en Enfermedades Tropicales, Facultad de Microbiología, Universidad de Costa Rica, San José, Costa Rica.	CRI	Costa Rica
29	MED	32287327	PMC7182279	10.1371/journal.pntd.0008235	Persistence of Brucella abortus lineages revealed by genomic characterization and phylodynamic analysis.	Brucellosis, caused by Brucella abortus, is a major disease of cattle and humans worldwide distributed. Eradication and control of the disease has been difficult in Central and South America, Central Asia, the Mediterranean and the Middle East. Epidemiological strategies combined with phylogenetic methods provide the high-resolution power needed to study relationships between surveillance data an…	2020	T11899	Food security	R-028-203-OT	CRI	Costa Rica	3	Ladner JT	The Pathogen and Microbiome Institute, Northern Arizona University, United States of America.	USA	The United States of America
29	MED	32287327	PMC7182279	10.1371/journal.pntd.0008235	Persistence of Brucella abortus lineages revealed by genomic characterization and phylodynamic analysis.	Brucellosis, caused by Brucella abortus, is a major disease of cattle and humans worldwide distributed. Eradication and control of the disease has been difficult in Central and South America, Central Asia, the Mediterranean and the Middle East. Epidemiological strategies combined with phylogenetic methods provide the high-resolution power needed to study relationships between surveillance data an…	2020	T11899	Food security	R-028-203-OT	CRI	Costa Rica	3	Oviedo-Sánchez G	Programa de Investigación en Enfermedades Tropicales, Escuela de Medicina Veterinaria, Universidad Nacional, Heredia, Costa Rica.	CRI	Costa Rica
29	MED	32287327	PMC7182279	10.1371/journal.pntd.0008235	Persistence of Brucella abortus lineages revealed by genomic characterization and phylodynamic analysis.	Brucellosis, caused by Brucella abortus, is a major disease of cattle and humans worldwide distributed. Eradication and control of the disease has been difficult in Central and South America, Central Asia, the Mediterranean and the Middle East. Epidemiological strategies combined with phylogenetic methods provide the high-resolution power needed to study relationships between surveillance data an…	2020	T11899	Food security	R-028-203-OT	CRI	Costa Rica	3	Foster JT	The Pathogen and Microbiome Institute, Northern Arizona University, United States of America.	USA	The United States of America
29	MED	32287327	PMC7182279	10.1371/journal.pntd.0008235	Persistence of Brucella abortus lineages revealed by genomic characterization and phylodynamic analysis.	Brucellosis, caused by Brucella abortus, is a major disease of cattle and humans worldwide distributed. Eradication and control of the disease has been difficult in Central and South America, Central Asia, the Mediterranean and the Middle East. Epidemiological strategies combined with phylogenetic methods provide the high-resolution power needed to study relationships between surveillance data an…	2020	T11899	Food security	R-028-203-OT	CRI	Costa Rica	3	Rojas-Campos N	Centro de Investigación en Enfermedades Tropicales, Facultad de Microbiología, Universidad de Costa Rica, San José, Costa Rica.	CRI	Costa Rica
29	MED	32287327	PMC7182279	10.1371/journal.pntd.0008235	Persistence of Brucella abortus lineages revealed by genomic characterization and phylodynamic analysis.	Brucellosis, caused by Brucella abortus, is a major disease of cattle and humans worldwide distributed. Eradication and control of the disease has been difficult in Central and South America, Central Asia, the Mediterranean and the Middle East. Epidemiological strategies combined with phylogenetic methods provide the high-resolution power needed to study relationships between surveillance data an…	2020	T11899	Food security	R-028-203-OT	CRI	Costa Rica	3	Chaves-Olarte E	Centro de Investigación en Enfermedades Tropicales, Facultad de Microbiología, Universidad de Costa Rica, San José, Costa Rica.	CRI	Costa Rica
29	MED	32287327	PMC7182279	10.1371/journal.pntd.0008235	Persistence of Brucella abortus lineages revealed by genomic characterization and phylodynamic analysis.	Brucellosis, caused by Brucella abortus, is a major disease of cattle and humans worldwide distributed. Eradication and control of the disease has been difficult in Central and South America, Central Asia, the Mediterranean and the Middle East. Epidemiological strategies combined with phylogenetic methods provide the high-resolution power needed to study relationships between surveillance data an…	2020	T11899	Food security	R-028-203-OT	CRI	Costa Rica	3	Thomson NR	Parasites and Microbes from Pathogen Genomics, Wellcome Trust Sanger Institute, Hinxton, United Kingdom.	GBR	The United Kingdom of Great Britain and Northern Ireland
29	MED	32287327	PMC7182279	10.1371/journal.pntd.0008235	Persistence of Brucella abortus lineages revealed by genomic characterization and phylodynamic analysis.	Brucellosis, caused by Brucella abortus, is a major disease of cattle and humans worldwide distributed. Eradication and control of the disease has been difficult in Central and South America, Central Asia, the Mediterranean and the Middle East. Epidemiological strategies combined with phylogenetic methods provide the high-resolution power needed to study relationships between surveillance data an…	2020	T11899	Food security	R-028-203-OT	CRI	Costa Rica	3	Moreno E	Programa de Investigación en Enfermedades Tropicales, Escuela de Medicina Veterinaria, Universidad Nacional, Heredia, Costa Rica.	CRI	Costa Rica
29	MED	32287327	PMC7182279	10.1371/journal.pntd.0008235	Persistence of Brucella abortus lineages revealed by genomic characterization and phylodynamic analysis.	Brucellosis, caused by Brucella abortus, is a major disease of cattle and humans worldwide distributed. Eradication and control of the disease has been difficult in Central and South America, Central Asia, the Mediterranean and the Middle East. Epidemiological strategies combined with phylogenetic methods provide the high-resolution power needed to study relationships between surveillance data an…	2020	T11899	Food security	R-028-203-OT	CRI	Costa Rica	3	Guzmán-Verri C	Programa de Investigación en Enfermedades Tropicales, Escuela de Medicina Veterinaria, Universidad Nacional, Heredia, Costa Rica.	CRI	Costa Rica
29	MED	32287327	PMC7182279	10.1371/journal.pntd.0008235	Persistence of Brucella abortus lineages revealed by genomic characterization and phylodynamic analysis.	Brucellosis, caused by Brucella abortus, is a major disease of cattle and humans worldwide distributed. Eradication and control of the disease has been difficult in Central and South America, Central Asia, the Mediterranean and the Middle East. Epidemiological strategies combined with phylogenetic methods provide the high-resolution power needed to study relationships between surveillance data an…	2020	T11899	Food security	R-CM-UNA-003-2019-OT-CONAGEBIO	CRI	Costa Rica	3	Suárez-Esquivel M	Programa de Investigación en Enfermedades Tropicales, Escuela de Medicina Veterinaria, Universidad Nacional, Heredia, Costa Rica.	CRI	Costa Rica
29	MED	32287327	PMC7182279	10.1371/journal.pntd.0008235	Persistence of Brucella abortus lineages revealed by genomic characterization and phylodynamic analysis.	Brucellosis, caused by Brucella abortus, is a major disease of cattle and humans worldwide distributed. Eradication and control of the disease has been difficult in Central and South America, Central Asia, the Mediterranean and the Middle East. Epidemiological strategies combined with phylogenetic methods provide the high-resolution power needed to study relationships between surveillance data an…	2020	T11899	Food security	R-CM-UNA-003-2019-OT-CONAGEBIO	CRI	Costa Rica	3	Hernández-Mora G	Servicio Nacional de Salud Animal, Ministerio de Agricultura y Ganadería, Heredia, Costa Rica.	CRI	Costa Rica
29	MED	32287327	PMC7182279	10.1371/journal.pntd.0008235	Persistence of Brucella abortus lineages revealed by genomic characterization and phylodynamic analysis.	Brucellosis, caused by Brucella abortus, is a major disease of cattle and humans worldwide distributed. Eradication and control of the disease has been difficult in Central and South America, Central Asia, the Mediterranean and the Middle East. Epidemiological strategies combined with phylogenetic methods provide the high-resolution power needed to study relationships between surveillance data an…	2020	T11899	Food security	R-CM-UNA-003-2019-OT-CONAGEBIO	CRI	Costa Rica	3	Ruiz-Villalobos N	Programa de Investigación en Enfermedades Tropicales, Escuela de Medicina Veterinaria, Universidad Nacional, Heredia, Costa Rica.	CRI	Costa Rica
29	MED	32287327	PMC7182279	10.1371/journal.pntd.0008235	Persistence of Brucella abortus lineages revealed by genomic characterization and phylodynamic analysis.	Brucellosis, caused by Brucella abortus, is a major disease of cattle and humans worldwide distributed. Eradication and control of the disease has been difficult in Central and South America, Central Asia, the Mediterranean and the Middle East. Epidemiological strategies combined with phylogenetic methods provide the high-resolution power needed to study relationships between surveillance data an…	2020	T11899	Food security	R-CM-UNA-003-2019-OT-CONAGEBIO	CRI	Costa Rica	3	Barquero-Calvo E	Programa de Investigación en Enfermedades Tropicales, Escuela de Medicina Veterinaria, Universidad Nacional, Heredia, Costa Rica.	CRI	Costa Rica
29	MED	32287327	PMC7182279	10.1371/journal.pntd.0008235	Persistence of Brucella abortus lineages revealed by genomic characterization and phylodynamic analysis.	Brucellosis, caused by Brucella abortus, is a major disease of cattle and humans worldwide distributed. Eradication and control of the disease has been difficult in Central and South America, Central Asia, the Mediterranean and the Middle East. Epidemiological strategies combined with phylogenetic methods provide the high-resolution power needed to study relationships between surveillance data an…	2020	T11899	Food security	R-CM-UNA-003-2019-OT-CONAGEBIO	CRI	Costa Rica	3	Chacón-Díaz C	Centro de Investigación en Enfermedades Tropicales, Facultad de Microbiología, Universidad de Costa Rica, San José, Costa Rica.	CRI	Costa Rica
29	MED	32287327	PMC7182279	10.1371/journal.pntd.0008235	Persistence of Brucella abortus lineages revealed by genomic characterization and phylodynamic analysis.	Brucellosis, caused by Brucella abortus, is a major disease of cattle and humans worldwide distributed. Eradication and control of the disease has been difficult in Central and South America, Central Asia, the Mediterranean and the Middle East. Epidemiological strategies combined with phylogenetic methods provide the high-resolution power needed to study relationships between surveillance data an…	2020	T11899	Food security	R-CM-UNA-003-2019-OT-CONAGEBIO	CRI	Costa Rica	3	Ladner JT	The Pathogen and Microbiome Institute, Northern Arizona University, United States of America.	USA	The United States of America
29	MED	32287327	PMC7182279	10.1371/journal.pntd.0008235	Persistence of Brucella abortus lineages revealed by genomic characterization and phylodynamic analysis.	Brucellosis, caused by Brucella abortus, is a major disease of cattle and humans worldwide distributed. Eradication and control of the disease has been difficult in Central and South America, Central Asia, the Mediterranean and the Middle East. Epidemiological strategies combined with phylogenetic methods provide the high-resolution power needed to study relationships between surveillance data an…	2020	T11899	Food security	R-CM-UNA-003-2019-OT-CONAGEBIO	CRI	Costa Rica	3	Oviedo-Sánchez G	Programa de Investigación en Enfermedades Tropicales, Escuela de Medicina Veterinaria, Universidad Nacional, Heredia, Costa Rica.	CRI	Costa Rica
29	MED	32287327	PMC7182279	10.1371/journal.pntd.0008235	Persistence of Brucella abortus lineages revealed by genomic characterization and phylodynamic analysis.	Brucellosis, caused by Brucella abortus, is a major disease of cattle and humans worldwide distributed. Eradication and control of the disease has been difficult in Central and South America, Central Asia, the Mediterranean and the Middle East. Epidemiological strategies combined with phylogenetic methods provide the high-resolution power needed to study relationships between surveillance data an…	2020	T11899	Food security	R-CM-UNA-003-2019-OT-CONAGEBIO	CRI	Costa Rica	3	Foster JT	The Pathogen and Microbiome Institute, Northern Arizona University, United States of America.	USA	The United States of America
29	MED	32287327	PMC7182279	10.1371/journal.pntd.0008235	Persistence of Brucella abortus lineages revealed by genomic characterization and phylodynamic analysis.	Brucellosis, caused by Brucella abortus, is a major disease of cattle and humans worldwide distributed. Eradication and control of the disease has been difficult in Central and South America, Central Asia, the Mediterranean and the Middle East. Epidemiological strategies combined with phylogenetic methods provide the high-resolution power needed to study relationships between surveillance data an…	2020	T11899	Food security	R-CM-UNA-003-2019-OT-CONAGEBIO	CRI	Costa Rica	3	Rojas-Campos N	Centro de Investigación en Enfermedades Tropicales, Facultad de Microbiología, Universidad de Costa Rica, San José, Costa Rica.	CRI	Costa Rica
29	MED	32287327	PMC7182279	10.1371/journal.pntd.0008235	Persistence of Brucella abortus lineages revealed by genomic characterization and phylodynamic analysis.	Brucellosis, caused by Brucella abortus, is a major disease of cattle and humans worldwide distributed. Eradication and control of the disease has been difficult in Central and South America, Central Asia, the Mediterranean and the Middle East. Epidemiological strategies combined with phylogenetic methods provide the high-resolution power needed to study relationships between surveillance data an…	2020	T11899	Food security	R-CM-UNA-003-2019-OT-CONAGEBIO	CRI	Costa Rica	3	Chaves-Olarte E	Centro de Investigación en Enfermedades Tropicales, Facultad de Microbiología, Universidad de Costa Rica, San José, Costa Rica.	CRI	Costa Rica
29	MED	32287327	PMC7182279	10.1371/journal.pntd.0008235	Persistence of Brucella abortus lineages revealed by genomic characterization and phylodynamic analysis.	Brucellosis, caused by Brucella abortus, is a major disease of cattle and humans worldwide distributed. Eradication and control of the disease has been difficult in Central and South America, Central Asia, the Mediterranean and the Middle East. Epidemiological strategies combined with phylogenetic methods provide the high-resolution power needed to study relationships between surveillance data an…	2020	T11899	Food security	R-CM-UNA-003-2019-OT-CONAGEBIO	CRI	Costa Rica	3	Thomson NR	Parasites and Microbes from Pathogen Genomics, Wellcome Trust Sanger Institute, Hinxton, United Kingdom.	GBR	The United Kingdom of Great Britain and Northern Ireland
29	MED	32287327	PMC7182279	10.1371/journal.pntd.0008235	Persistence of Brucella abortus lineages revealed by genomic characterization and phylodynamic analysis.	Brucellosis, caused by Brucella abortus, is a major disease of cattle and humans worldwide distributed. Eradication and control of the disease has been difficult in Central and South America, Central Asia, the Mediterranean and the Middle East. Epidemiological strategies combined with phylogenetic methods provide the high-resolution power needed to study relationships between surveillance data an…	2020	T11899	Food security	R-CM-UNA-003-2019-OT-CONAGEBIO	CRI	Costa Rica	3	Moreno E	Programa de Investigación en Enfermedades Tropicales, Escuela de Medicina Veterinaria, Universidad Nacional, Heredia, Costa Rica.	CRI	Costa Rica
29	MED	32287327	PMC7182279	10.1371/journal.pntd.0008235	Persistence of Brucella abortus lineages revealed by genomic characterization and phylodynamic analysis.	Brucellosis, caused by Brucella abortus, is a major disease of cattle and humans worldwide distributed. Eradication and control of the disease has been difficult in Central and South America, Central Asia, the Mediterranean and the Middle East. Epidemiological strategies combined with phylogenetic methods provide the high-resolution power needed to study relationships between surveillance data an…	2020	T11899	Food security	R-CM-UNA-003-2019-OT-CONAGEBIO	CRI	Costa Rica	3	Guzmán-Verri C	Programa de Investigación en Enfermedades Tropicales, Escuela de Medicina Veterinaria, Universidad Nacional, Heredia, Costa Rica.	CRI	Costa Rica
30	MED	33593195	PMC7934906	10.1098/rspb.2020.3138	Intraspecific niche partition without speciation: individual level web polymorphism within a single island spider population.	Early in the process of adaptive radiation, allopatric disruption of gene flow followed by ecological specialization is key for speciation; but, do adaptive radiations occur on small islands without internal geographical barriers? Island populations sometimes harbour polymorphism in ecological specializations, but its significance remains unclear. On one hand, morphs may correspond to 'cryptic' s…	2021	T10012	Conservation	R-032-2017-OT-CONAGEBIO	CRI	Costa Rica	3	Cotoras DD	Entomology Department, California Academy of Sciences, 55 Music Concourse Drive, Golden Gate Park, San Francisco, CA 94118, USA.	USA	The United States of America
30	MED	33593195	PMC7934906	10.1098/rspb.2020.3138	Intraspecific niche partition without speciation: individual level web polymorphism within a single island spider population.	Early in the process of adaptive radiation, allopatric disruption of gene flow followed by ecological specialization is key for speciation; but, do adaptive radiations occur on small islands without internal geographical barriers? Island populations sometimes harbour polymorphism in ecological specializations, but its significance remains unclear. On one hand, morphs may correspond to 'cryptic' s…	2021	T10012	Conservation	R-032-2017-OT-CONAGEBIO	CRI	Costa Rica	3	Suenaga M	Ecology and Evolution Unit, Okinawa Institute of Science and Technology, Tancha 1919-1, Onna-son, Okinawa 904-0495 Japan.	JPN	Japan
30	MED	33593195	PMC7934906	10.1098/rspb.2020.3138	Intraspecific niche partition without speciation: individual level web polymorphism within a single island spider population.	Early in the process of adaptive radiation, allopatric disruption of gene flow followed by ecological specialization is key for speciation; but, do adaptive radiations occur on small islands without internal geographical barriers? Island populations sometimes harbour polymorphism in ecological specializations, but its significance remains unclear. On one hand, morphs may correspond to 'cryptic' s…	2021	T10012	Conservation	R-032-2017-OT-CONAGEBIO	CRI	Costa Rica	3	Mikheyev AS	Ecology and Evolution Unit, Okinawa Institute of Science and Technology, Tancha 1919-1, Onna-son, Okinawa 904-0495 Japan.	JPN	Japan
30	MED	33593195	PMC7934906	10.1098/rspb.2020.3138	Intraspecific niche partition without speciation: individual level web polymorphism within a single island spider population.	Early in the process of adaptive radiation, allopatric disruption of gene flow followed by ecological specialization is key for speciation; but, do adaptive radiations occur on small islands without internal geographical barriers? Island populations sometimes harbour polymorphism in ecological specializations, but its significance remains unclear. On one hand, morphs may correspond to 'cryptic' s…	2021	T10012	Conservation	R-051-2018-TCONAGEBIO	CRI	Costa Rica	3	Cotoras DD	Entomology Department, California Academy of Sciences, 55 Music Concourse Drive, Golden Gate Park, San Francisco, CA 94118, USA.	USA	The United States of America
30	MED	33593195	PMC7934906	10.1098/rspb.2020.3138	Intraspecific niche partition without speciation: individual level web polymorphism within a single island spider population.	Early in the process of adaptive radiation, allopatric disruption of gene flow followed by ecological specialization is key for speciation; but, do adaptive radiations occur on small islands without internal geographical barriers? Island populations sometimes harbour polymorphism in ecological specializations, but its significance remains unclear. On one hand, morphs may correspond to 'cryptic' s…	2021	T10012	Conservation	R-051-2018-TCONAGEBIO	CRI	Costa Rica	3	Suenaga M	Ecology and Evolution Unit, Okinawa Institute of Science and Technology, Tancha 1919-1, Onna-son, Okinawa 904-0495 Japan.	JPN	Japan
30	MED	33593195	PMC7934906	10.1098/rspb.2020.3138	Intraspecific niche partition without speciation: individual level web polymorphism within a single island spider population.	Early in the process of adaptive radiation, allopatric disruption of gene flow followed by ecological specialization is key for speciation; but, do adaptive radiations occur on small islands without internal geographical barriers? Island populations sometimes harbour polymorphism in ecological specializations, but its significance remains unclear. On one hand, morphs may correspond to 'cryptic' s…	2021	T10012	Conservation	R-051-2018-TCONAGEBIO	CRI	Costa Rica	3	Mikheyev AS	Ecology and Evolution Unit, Okinawa Institute of Science and Technology, Tancha 1919-1, Onna-son, Okinawa 904-0495 Japan.	JPN	Japan
30	MED	33593195	PMC7934906	10.1098/rspb.2020.3138	Intraspecific niche partition without speciation: individual level web polymorphism within a single island spider population.	Early in the process of adaptive radiation, allopatric disruption of gene flow followed by ecological specialization is key for speciation; but, do adaptive radiations occur on small islands without internal geographical barriers? Island populations sometimes harbour polymorphism in ecological specializations, but its significance remains unclear. On one hand, morphs may correspond to 'cryptic' s…	2021	T10012	Conservation	R-059-2018-OT-CONAGEBIO	CRI	Costa Rica	3	Cotoras DD	Entomology Department, California Academy of Sciences, 55 Music Concourse Drive, Golden Gate Park, San Francisco, CA 94118, USA.	USA	The United States of America
30	MED	33593195	PMC7934906	10.1098/rspb.2020.3138	Intraspecific niche partition without speciation: individual level web polymorphism within a single island spider population.	Early in the process of adaptive radiation, allopatric disruption of gene flow followed by ecological specialization is key for speciation; but, do adaptive radiations occur on small islands without internal geographical barriers? Island populations sometimes harbour polymorphism in ecological specializations, but its significance remains unclear. On one hand, morphs may correspond to 'cryptic' s…	2021	T10012	Conservation	R-059-2018-OT-CONAGEBIO	CRI	Costa Rica	3	Suenaga M	Ecology and Evolution Unit, Okinawa Institute of Science and Technology, Tancha 1919-1, Onna-son, Okinawa 904-0495 Japan.	JPN	Japan
30	MED	33593195	PMC7934906	10.1098/rspb.2020.3138	Intraspecific niche partition without speciation: individual level web polymorphism within a single island spider population.	Early in the process of adaptive radiation, allopatric disruption of gene flow followed by ecological specialization is key for speciation; but, do adaptive radiations occur on small islands without internal geographical barriers? Island populations sometimes harbour polymorphism in ecological specializations, but its significance remains unclear. On one hand, morphs may correspond to 'cryptic' s…	2021	T10012	Conservation	R-059-2018-OT-CONAGEBIO	CRI	Costa Rica	3	Mikheyev AS	Ecology and Evolution Unit, Okinawa Institute of Science and Technology, Tancha 1919-1, Onna-son, Okinawa 904-0495 Japan.	JPN	Japan
31	MED	34538256	PMC8451089	10.1186/s12983-021-00427-8	Multiple phenotypic traits as triggers of host attacks towards ant symbionts: body size, morphological gestalt, and chemical mimicry accuracy.	<h4>Background</h4>Ant colonies are plagued by a diversity of arthropod guests, which adopt various strategies to avoid or to withstand host attacks. Chemical mimicry of host recognition cues is, for example, a common integration strategy of ant guests. The morphological gestalt and body size of ant guests have long been argued to also affect host hostility, but quantitative studies testing these…	2021	T10702	Conservation	R- 007–2017-OT-CONAGEBIO	CRI	Costa Rica	3	von Beeren C	Ecological Networks, Department of Biology, Technical University of Darmstadt, Darmstadt, Germany. cvonbeeren@gmail.com.	DEU	Germany
31	MED	34538256	PMC8451089	10.1186/s12983-021-00427-8	Multiple phenotypic traits as triggers of host attacks towards ant symbionts: body size, morphological gestalt, and chemical mimicry accuracy.	<h4>Background</h4>Ant colonies are plagued by a diversity of arthropod guests, which adopt various strategies to avoid or to withstand host attacks. Chemical mimicry of host recognition cues is, for example, a common integration strategy of ant guests. The morphological gestalt and body size of ant guests have long been argued to also affect host hostility, but quantitative studies testing these…	2021	T10702	Conservation	R- 007–2017-OT-CONAGEBIO	CRI	Costa Rica	3	Brückner A	Division of Biology and Biological Engineering, California Institute of Technology, Pasadena, USA.	USA	The United States of America
31	MED	34538256	PMC8451089	10.1186/s12983-021-00427-8	Multiple phenotypic traits as triggers of host attacks towards ant symbionts: body size, morphological gestalt, and chemical mimicry accuracy.	<h4>Background</h4>Ant colonies are plagued by a diversity of arthropod guests, which adopt various strategies to avoid or to withstand host attacks. Chemical mimicry of host recognition cues is, for example, a common integration strategy of ant guests. The morphological gestalt and body size of ant guests have long been argued to also affect host hostility, but quantitative studies testing these…	2021	T10702	Conservation	R- 007–2017-OT-CONAGEBIO	CRI	Costa Rica	3	Hoenle PO	Ecological Networks, Department of Biology, Technical University of Darmstadt, Darmstadt, Germany.	DEU	Germany
31	MED	34538256	PMC8451089	10.1186/s12983-021-00427-8	Multiple phenotypic traits as triggers of host attacks towards ant symbionts: body size, morphological gestalt, and chemical mimicry accuracy.	<h4>Background</h4>Ant colonies are plagued by a diversity of arthropod guests, which adopt various strategies to avoid or to withstand host attacks. Chemical mimicry of host recognition cues is, for example, a common integration strategy of ant guests. The morphological gestalt and body size of ant guests have long been argued to also affect host hostility, but quantitative studies testing these…	2021	T10702	Conservation	R- 007–2017-OT-CONAGEBIO	CRI	Costa Rica	3	Ospina-Jara B	Department of Biology, University of Valle, Cali, Colombia.	COL	Colombia
31	MED	34538256	PMC8451089	10.1186/s12983-021-00427-8	Multiple phenotypic traits as triggers of host attacks towards ant symbionts: body size, morphological gestalt, and chemical mimicry accuracy.	<h4>Background</h4>Ant colonies are plagued by a diversity of arthropod guests, which adopt various strategies to avoid or to withstand host attacks. Chemical mimicry of host recognition cues is, for example, a common integration strategy of ant guests. The morphological gestalt and body size of ant guests have long been argued to also affect host hostility, but quantitative studies testing these…	2021	T10702	Conservation	R- 007–2017-OT-CONAGEBIO	CRI	Costa Rica	3	Kronauer DJC	Laboratory of Social Evolution and Behavior, The Rockefeller University, New York City, USA.	USA	The United States of America
31	MED	34538256	PMC8451089	10.1186/s12983-021-00427-8	Multiple phenotypic traits as triggers of host attacks towards ant symbionts: body size, morphological gestalt, and chemical mimicry accuracy.	<h4>Background</h4>Ant colonies are plagued by a diversity of arthropod guests, which adopt various strategies to avoid or to withstand host attacks. Chemical mimicry of host recognition cues is, for example, a common integration strategy of ant guests. The morphological gestalt and body size of ant guests have long been argued to also affect host hostility, but quantitative studies testing these…	2021	T10702	Conservation	R- 007–2017-OT-CONAGEBIO	CRI	Costa Rica	3	Blüthgen N	Ecological Networks, Department of Biology, Technical University of Darmstadt, Darmstadt, Germany.	DEU	Germany
31	MED	34538256	PMC8451089	10.1186/s12983-021-00427-8	Multiple phenotypic traits as triggers of host attacks towards ant symbionts: body size, morphological gestalt, and chemical mimicry accuracy.	<h4>Background</h4>Ant colonies are plagued by a diversity of arthropod guests, which adopt various strategies to avoid or to withstand host attacks. Chemical mimicry of host recognition cues is, for example, a common integration strategy of ant guests. The morphological gestalt and body size of ant guests have long been argued to also affect host hostility, but quantitative studies testing these…	2021	T10702	Conservation	R-009-2014-OT-CONAGEBIO	CRI	Costa Rica	3	von Beeren C	Ecological Networks, Department of Biology, Technical University of Darmstadt, Darmstadt, Germany. cvonbeeren@gmail.com.	DEU	Germany
31	MED	34538256	PMC8451089	10.1186/s12983-021-00427-8	Multiple phenotypic traits as triggers of host attacks towards ant symbionts: body size, morphological gestalt, and chemical mimicry accuracy.	<h4>Background</h4>Ant colonies are plagued by a diversity of arthropod guests, which adopt various strategies to avoid or to withstand host attacks. Chemical mimicry of host recognition cues is, for example, a common integration strategy of ant guests. The morphological gestalt and body size of ant guests have long been argued to also affect host hostility, but quantitative studies testing these…	2021	T10702	Conservation	R-009-2014-OT-CONAGEBIO	CRI	Costa Rica	3	Brückner A	Division of Biology and Biological Engineering, California Institute of Technology, Pasadena, USA.	USA	The United States of America
31	MED	34538256	PMC8451089	10.1186/s12983-021-00427-8	Multiple phenotypic traits as triggers of host attacks towards ant symbionts: body size, morphological gestalt, and chemical mimicry accuracy.	<h4>Background</h4>Ant colonies are plagued by a diversity of arthropod guests, which adopt various strategies to avoid or to withstand host attacks. Chemical mimicry of host recognition cues is, for example, a common integration strategy of ant guests. The morphological gestalt and body size of ant guests have long been argued to also affect host hostility, but quantitative studies testing these…	2021	T10702	Conservation	R-009-2014-OT-CONAGEBIO	CRI	Costa Rica	3	Hoenle PO	Ecological Networks, Department of Biology, Technical University of Darmstadt, Darmstadt, Germany.	DEU	Germany
31	MED	34538256	PMC8451089	10.1186/s12983-021-00427-8	Multiple phenotypic traits as triggers of host attacks towards ant symbionts: body size, morphological gestalt, and chemical mimicry accuracy.	<h4>Background</h4>Ant colonies are plagued by a diversity of arthropod guests, which adopt various strategies to avoid or to withstand host attacks. Chemical mimicry of host recognition cues is, for example, a common integration strategy of ant guests. The morphological gestalt and body size of ant guests have long been argued to also affect host hostility, but quantitative studies testing these…	2021	T10702	Conservation	R-009-2014-OT-CONAGEBIO	CRI	Costa Rica	3	Ospina-Jara B	Department of Biology, University of Valle, Cali, Colombia.	COL	Colombia
31	MED	34538256	PMC8451089	10.1186/s12983-021-00427-8	Multiple phenotypic traits as triggers of host attacks towards ant symbionts: body size, morphological gestalt, and chemical mimicry accuracy.	<h4>Background</h4>Ant colonies are plagued by a diversity of arthropod guests, which adopt various strategies to avoid or to withstand host attacks. Chemical mimicry of host recognition cues is, for example, a common integration strategy of ant guests. The morphological gestalt and body size of ant guests have long been argued to also affect host hostility, but quantitative studies testing these…	2021	T10702	Conservation	R-009-2014-OT-CONAGEBIO	CRI	Costa Rica	3	Kronauer DJC	Laboratory of Social Evolution and Behavior, The Rockefeller University, New York City, USA.	USA	The United States of America
31	MED	34538256	PMC8451089	10.1186/s12983-021-00427-8	Multiple phenotypic traits as triggers of host attacks towards ant symbionts: body size, morphological gestalt, and chemical mimicry accuracy.	<h4>Background</h4>Ant colonies are plagued by a diversity of arthropod guests, which adopt various strategies to avoid or to withstand host attacks. Chemical mimicry of host recognition cues is, for example, a common integration strategy of ant guests. The morphological gestalt and body size of ant guests have long been argued to also affect host hostility, but quantitative studies testing these…	2021	T10702	Conservation	R-009-2014-OT-CONAGEBIO	CRI	Costa Rica	3	Blüthgen N	Ecological Networks, Department of Biology, Technical University of Darmstadt, Darmstadt, Germany.	DEU	Germany
32	MED	35209137	PMC8876939	10.3390/molecules27041348	Bioguided Phytochemical Study of Ipomoea cairica Extracts with Larvicidal Activity against Aedes aegypti.	Vector-borne diseases, such as those transmitted by Aedes aegypti, are a constant threat to inhabitants of tropical regions of the planet. Synthetic chemicals are commonly used as a strategy to control them; however, these products are known to persist in ecosystems and drive the appearance of resistance genes in arthropod vectors. Thus, the use of natural products has emerged as an environmental…	2022	T11065	Food security	R-012-2020-OT-CONAGEBIO	CRI	Costa Rica	3	Álvarez Valverde V	Programa Regional en Ciencias Veterinarias Tropicales, Escuela de Medicina Veterinaria, Universidad Nacional, Heredia 40101, Costa Rica.	CRI	Costa Rica
32	MED	35209137	PMC8876939	10.3390/molecules27041348	Bioguided Phytochemical Study of Ipomoea cairica Extracts with Larvicidal Activity against Aedes aegypti.	Vector-borne diseases, such as those transmitted by Aedes aegypti, are a constant threat to inhabitants of tropical regions of the planet. Synthetic chemicals are commonly used as a strategy to control them; however, these products are known to persist in ecosystems and drive the appearance of resistance genes in arthropod vectors. Thus, the use of natural products has emerged as an environmental…	2022	T11065	Food security	R-012-2020-OT-CONAGEBIO	CRI	Costa Rica	3	Rodríguez Rodríguez G	Laboratorio de Fitoquímica, Escuela de Química, Universidad Nacional, Heredia 40101, Costa Rica.	CRI	Costa Rica
32	MED	35209137	PMC8876939	10.3390/molecules27041348	Bioguided Phytochemical Study of Ipomoea cairica Extracts with Larvicidal Activity against Aedes aegypti.	Vector-borne diseases, such as those transmitted by Aedes aegypti, are a constant threat to inhabitants of tropical regions of the planet. Synthetic chemicals are commonly used as a strategy to control them; however, these products are known to persist in ecosystems and drive the appearance of resistance genes in arthropod vectors. Thus, the use of natural products has emerged as an environmental…	2022	T11065	Food security	R-012-2020-OT-CONAGEBIO	CRI	Costa Rica	3	Argüello Vargas S	Programa Regional en Ciencias Veterinarias Tropicales, Escuela de Medicina Veterinaria, Universidad Nacional, Heredia 40101, Costa Rica.	CRI	Costa Rica
38	MED	34809450	PMC8609352	10.1128/mbio.02317-21	Why Did the Bee Eat the Chicken? Symbiont Gain, Loss, and Retention in the Vulture Bee Microbiome.	Diet and gut microbiomes are intricately linked on both short and long timescales. Changes in diet can alter the microbiome, while microbes in turn allow hosts to access novel diets. Bees are wasps that switched to a vegetarian lifestyle, and the vast majority of bees feed on pollen and nectar. Some stingless bee species, however, also collect carrion, and a few have fully reverted to a necrophag…	2021	T11641	Conservation	R-013-2021-OT-CONAGEBIO	CRI	Costa Rica	3	Figueroa LL	Department of Entomology, Cornell University, Ithaca, New York, USA.	USA	The United States of America
38	MED	34809450	PMC8609352	10.1128/mbio.02317-21	Why Did the Bee Eat the Chicken? Symbiont Gain, Loss, and Retention in the Vulture Bee Microbiome.	Diet and gut microbiomes are intricately linked on both short and long timescales. Changes in diet can alter the microbiome, while microbes in turn allow hosts to access novel diets. Bees are wasps that switched to a vegetarian lifestyle, and the vast majority of bees feed on pollen and nectar. Some stingless bee species, however, also collect carrion, and a few have fully reverted to a necrophag…	2021	T11641	Conservation	R-013-2021-OT-CONAGEBIO	CRI	Costa Rica	3	Maccaro JJ	Department of Entomology, University of California Riverside, Riverside, California, USA.	USA	The United States of America
38	MED	34809450	PMC8609352	10.1128/mbio.02317-21	Why Did the Bee Eat the Chicken? Symbiont Gain, Loss, and Retention in the Vulture Bee Microbiome.	Diet and gut microbiomes are intricately linked on both short and long timescales. Changes in diet can alter the microbiome, while microbes in turn allow hosts to access novel diets. Bees are wasps that switched to a vegetarian lifestyle, and the vast majority of bees feed on pollen and nectar. Some stingless bee species, however, also collect carrion, and a few have fully reverted to a necrophag…	2021	T11641	Conservation	R-013-2021-OT-CONAGEBIO	CRI	Costa Rica	3	Krichilsky E	Department of Ecology, Evolution, and the Environment, Columbia Universitygrid.21729.3f, New York, New York, USA.	USA	The United States of America
38	MED	34809450	PMC8609352	10.1128/mbio.02317-21	Why Did the Bee Eat the Chicken? Symbiont Gain, Loss, and Retention in the Vulture Bee Microbiome.	Diet and gut microbiomes are intricately linked on both short and long timescales. Changes in diet can alter the microbiome, while microbes in turn allow hosts to access novel diets. Bees are wasps that switched to a vegetarian lifestyle, and the vast majority of bees feed on pollen and nectar. Some stingless bee species, however, also collect carrion, and a few have fully reverted to a necrophag…	2021	T11641	Conservation	R-013-2021-OT-CONAGEBIO	CRI	Costa Rica	3	Yanega D	Department of Entomology, University of California Riverside, Riverside, California, USA.	USA	The United States of America
38	MED	34809450	PMC8609352	10.1128/mbio.02317-21	Why Did the Bee Eat the Chicken? Symbiont Gain, Loss, and Retention in the Vulture Bee Microbiome.	Diet and gut microbiomes are intricately linked on both short and long timescales. Changes in diet can alter the microbiome, while microbes in turn allow hosts to access novel diets. Bees are wasps that switched to a vegetarian lifestyle, and the vast majority of bees feed on pollen and nectar. Some stingless bee species, however, also collect carrion, and a few have fully reverted to a necrophag…	2021	T11641	Conservation	R-013-2021-OT-CONAGEBIO	CRI	Costa Rica	3	McFrederick QS	Department of Entomology, University of California Riverside, Riverside, California, USA.	USA	The United States of America
39	MED	35681192	PMC9185989	10.1186/s12915-022-01289-0	Nitrogen fixation by diverse diazotrophic communities can support population growth of arboreal ants.	<h4>Background</h4>Symbiotic ant-plant associations, in which ants live on plants, feed on plant-provided food, and protect host trees against threats, are ubiquitous across the tropics, with the Azteca-Cecropia associations being amongst the most widespread interactions in the Neotropics. Upon colonization of Cecropia's hollow internodes, Azteca queens form small patches with plant parenchyma, w…	2022	T10702	Conservation	R-046-2015-OT-CONAGEBIO	CRI	Costa Rica	3	Nepel M	Department of Botany and Biodiversity Research, University of Vienna, Vienna, Austria. maximilian.nepel@univie.ac.at.	AUT	Austria
39	MED	35681192	PMC9185989	10.1186/s12915-022-01289-0	Nitrogen fixation by diverse diazotrophic communities can support population growth of arboreal ants.	<h4>Background</h4>Symbiotic ant-plant associations, in which ants live on plants, feed on plant-provided food, and protect host trees against threats, are ubiquitous across the tropics, with the Azteca-Cecropia associations being amongst the most widespread interactions in the Neotropics. Upon colonization of Cecropia's hollow internodes, Azteca queens form small patches with plant parenchyma, w…	2022	T10702	Conservation	R-046-2015-OT-CONAGEBIO	CRI	Costa Rica	3	Pfeifer J	Department of Microbiology and Ecosystem Science, Centre for Microbiology and Environmental Systems Science, University of Vienna, Vienna, Austria.	AUT	Austria
39	MED	35681192	PMC9185989	10.1186/s12915-022-01289-0	Nitrogen fixation by diverse diazotrophic communities can support population growth of arboreal ants.	<h4>Background</h4>Symbiotic ant-plant associations, in which ants live on plants, feed on plant-provided food, and protect host trees against threats, are ubiquitous across the tropics, with the Azteca-Cecropia associations being amongst the most widespread interactions in the Neotropics. Upon colonization of Cecropia's hollow internodes, Azteca queens form small patches with plant parenchyma, w…	2022	T10702	Conservation	R-046-2015-OT-CONAGEBIO	CRI	Costa Rica	3	Oberhauser FB	Department of Botany and Biodiversity Research, University of Vienna, Vienna, Austria.	AUT	Austria
39	MED	35681192	PMC9185989	10.1186/s12915-022-01289-0	Nitrogen fixation by diverse diazotrophic communities can support population growth of arboreal ants.	<h4>Background</h4>Symbiotic ant-plant associations, in which ants live on plants, feed on plant-provided food, and protect host trees against threats, are ubiquitous across the tropics, with the Azteca-Cecropia associations being amongst the most widespread interactions in the Neotropics. Upon colonization of Cecropia's hollow internodes, Azteca queens form small patches with plant parenchyma, w…	2022	T10702	Conservation	R-046-2015-OT-CONAGEBIO	CRI	Costa Rica	3	Richter A	Department of Microbiology and Ecosystem Science, Centre for Microbiology and Environmental Systems Science, University of Vienna, Vienna, Austria.	AUT	Austria
39	MED	35681192	PMC9185989	10.1186/s12915-022-01289-0	Nitrogen fixation by diverse diazotrophic communities can support population growth of arboreal ants.	<h4>Background</h4>Symbiotic ant-plant associations, in which ants live on plants, feed on plant-provided food, and protect host trees against threats, are ubiquitous across the tropics, with the Azteca-Cecropia associations being amongst the most widespread interactions in the Neotropics. Upon colonization of Cecropia's hollow internodes, Azteca queens form small patches with plant parenchyma, w…	2022	T10702	Conservation	R-046-2015-OT-CONAGEBIO	CRI	Costa Rica	3	Woebken D	Department of Microbiology and Ecosystem Science, Centre for Microbiology and Environmental Systems Science, University of Vienna, Vienna, Austria. dagmar.woebken@univie.ac.at.	AUT	Austria
39	MED	35681192	PMC9185989	10.1186/s12915-022-01289-0	Nitrogen fixation by diverse diazotrophic communities can support population growth of arboreal ants.	<h4>Background</h4>Symbiotic ant-plant associations, in which ants live on plants, feed on plant-provided food, and protect host trees against threats, are ubiquitous across the tropics, with the Azteca-Cecropia associations being amongst the most widespread interactions in the Neotropics. Upon colonization of Cecropia's hollow internodes, Azteca queens form small patches with plant parenchyma, w…	2022	T10702	Conservation	R-046-2015-OT-CONAGEBIO	CRI	Costa Rica	3	Mayer VE	Department of Botany and Biodiversity Research, University of Vienna, Vienna, Austria.	AUT	Austria
40	MED	31420970	PMC7168552	10.1111/tbed.13333	Sloths host Anhanga virus-related phleboviruses across large distances in time and space.	Sloths are genetically and physiologically divergent mammals. Phleboviruses are major arthropod-borne viruses (arboviruses) causing disease in humans and other animals globally. Sloths host arboviruses, but virus detections are scarce. A phlebovirus termed Anhanga virus (ANHV) was isolated from a Brazilian Linnaeus's two-toed sloth (Choloepus didactylus) in 1962. Here, we investigated the presenc…	2019	T12047	Public health	R‐026‐OT‐CONAGEBIO	CRI	Costa Rica	3	de Oliveira Filho EF	Institute of Virology, Charité-Universitätsmedizin Berlin, corporate member of Freie Universität Berlin, Humboldt-Universität zu Berlin, Berlin Institute of Health, Berlin, Germany.	DEU	Germany
40	MED	31420970	PMC7168552	10.1111/tbed.13333	Sloths host Anhanga virus-related phleboviruses across large distances in time and space.	Sloths are genetically and physiologically divergent mammals. Phleboviruses are major arthropod-borne viruses (arboviruses) causing disease in humans and other animals globally. Sloths host arboviruses, but virus detections are scarce. A phlebovirus termed Anhanga virus (ANHV) was isolated from a Brazilian Linnaeus's two-toed sloth (Choloepus didactylus) in 1962. Here, we investigated the presenc…	2019	T12047	Public health	R‐026‐OT‐CONAGEBIO	CRI	Costa Rica	3	Moreira-Soto A	Institute of Virology, Charité-Universitätsmedizin Berlin, corporate member of Freie Universität Berlin, Humboldt-Universität zu Berlin, Berlin Institute of Health, Berlin, Germany.	DEU	Germany
40	MED	31420970	PMC7168552	10.1111/tbed.13333	Sloths host Anhanga virus-related phleboviruses across large distances in time and space.	Sloths are genetically and physiologically divergent mammals. Phleboviruses are major arthropod-borne viruses (arboviruses) causing disease in humans and other animals globally. Sloths host arboviruses, but virus detections are scarce. A phlebovirus termed Anhanga virus (ANHV) was isolated from a Brazilian Linnaeus's two-toed sloth (Choloepus didactylus) in 1962. Here, we investigated the presenc…	2019	T12047	Public health	R‐026‐OT‐CONAGEBIO	CRI	Costa Rica	3	Fischer C	Institute of Virology, Charité-Universitätsmedizin Berlin, corporate member of Freie Universität Berlin, Humboldt-Universität zu Berlin, Berlin Institute of Health, Berlin, Germany.	DEU	Germany
40	MED	31420970	PMC7168552	10.1111/tbed.13333	Sloths host Anhanga virus-related phleboviruses across large distances in time and space.	Sloths are genetically and physiologically divergent mammals. Phleboviruses are major arthropod-borne viruses (arboviruses) causing disease in humans and other animals globally. Sloths host arboviruses, but virus detections are scarce. A phlebovirus termed Anhanga virus (ANHV) was isolated from a Brazilian Linnaeus's two-toed sloth (Choloepus didactylus) in 1962. Here, we investigated the presenc…	2019	T12047	Public health	R‐026‐OT‐CONAGEBIO	CRI	Costa Rica	3	Rasche A	Institute of Virology, Charité-Universitätsmedizin Berlin, corporate member of Freie Universität Berlin, Humboldt-Universität zu Berlin, Berlin Institute of Health, Berlin, Germany.	DEU	Germany
40	MED	31420970	PMC7168552	10.1111/tbed.13333	Sloths host Anhanga virus-related phleboviruses across large distances in time and space.	Sloths are genetically and physiologically divergent mammals. Phleboviruses are major arthropod-borne viruses (arboviruses) causing disease in humans and other animals globally. Sloths host arboviruses, but virus detections are scarce. A phlebovirus termed Anhanga virus (ANHV) was isolated from a Brazilian Linnaeus's two-toed sloth (Choloepus didactylus) in 1962. Here, we investigated the presenc…	2019	T12047	Public health	R‐026‐OT‐CONAGEBIO	CRI	Costa Rica	3	Sander AL	Institute of Virology, Charité-Universitätsmedizin Berlin, corporate member of Freie Universität Berlin, Humboldt-Universität zu Berlin, Berlin Institute of Health, Berlin, Germany.	DEU	Germany
40	MED	31420970	PMC7168552	10.1111/tbed.13333	Sloths host Anhanga virus-related phleboviruses across large distances in time and space.	Sloths are genetically and physiologically divergent mammals. Phleboviruses are major arthropod-borne viruses (arboviruses) causing disease in humans and other animals globally. Sloths host arboviruses, but virus detections are scarce. A phlebovirus termed Anhanga virus (ANHV) was isolated from a Brazilian Linnaeus's two-toed sloth (Choloepus didactylus) in 1962. Here, we investigated the presenc…	2019	T12047	Public health	R‐026‐OT‐CONAGEBIO	CRI	Costa Rica	3	Avey-Arroyo J	The Sloth Sanctuary of Costa Rica, Limon, Costa Rica.	CRI	Costa Rica
40	MED	31420970	PMC7168552	10.1111/tbed.13333	Sloths host Anhanga virus-related phleboviruses across large distances in time and space.	Sloths are genetically and physiologically divergent mammals. Phleboviruses are major arthropod-borne viruses (arboviruses) causing disease in humans and other animals globally. Sloths host arboviruses, but virus detections are scarce. A phlebovirus termed Anhanga virus (ANHV) was isolated from a Brazilian Linnaeus's two-toed sloth (Choloepus didactylus) in 1962. Here, we investigated the presenc…	2019	T12047	Public health	R‐026‐OT‐CONAGEBIO	CRI	Costa Rica	3	Arroyo-Murillo F	The Sloth Sanctuary of Costa Rica, Limon, Costa Rica.	CRI	Costa Rica
40	MED	31420970	PMC7168552	10.1111/tbed.13333	Sloths host Anhanga virus-related phleboviruses across large distances in time and space.	Sloths are genetically and physiologically divergent mammals. Phleboviruses are major arthropod-borne viruses (arboviruses) causing disease in humans and other animals globally. Sloths host arboviruses, but virus detections are scarce. A phlebovirus termed Anhanga virus (ANHV) was isolated from a Brazilian Linnaeus's two-toed sloth (Choloepus didactylus) in 1962. Here, we investigated the presenc…	2019	T12047	Public health	R‐026‐OT‐CONAGEBIO	CRI	Costa Rica	3	Corrales-Aguilar E	Faculty of Microbiology, Virology-CIET (Research Center for Tropical Diseases), University of Costa Rica, San José, Costa Rica.	CRI	Costa Rica
40	MED	31420970	PMC7168552	10.1111/tbed.13333	Sloths host Anhanga virus-related phleboviruses across large distances in time and space.	Sloths are genetically and physiologically divergent mammals. Phleboviruses are major arthropod-borne viruses (arboviruses) causing disease in humans and other animals globally. Sloths host arboviruses, but virus detections are scarce. A phlebovirus termed Anhanga virus (ANHV) was isolated from a Brazilian Linnaeus's two-toed sloth (Choloepus didactylus) in 1962. Here, we investigated the presenc…	2019	T12047	Public health	R‐026‐OT‐CONAGEBIO	CRI	Costa Rica	3	Drexler JF	Institute of Virology, Charité-Universitätsmedizin Berlin, corporate member of Freie Universität Berlin, Humboldt-Universität zu Berlin, Berlin Institute of Health, Berlin, Germany.	DEU	Germany
41	MED	34446754	PMC8390663	10.1038/s41598-021-96431-3	Phytochemistry reflects different evolutionary history in traditional classes versus specialized structural motifs.	Foundational hypotheses addressing plant-insect codiversification and plant defense theory typically assume a macroevolutionary pattern whereby closely related plants have similar chemical profiles. However, numerous studies have documented variation in the degree of phytochemical trait lability, raising the possibility that phytochemical evolution is more nuanced than initially assumed. We utili…	2021	T13037	Public health	R-054-2018-OT-CONAGEBIO	CRI	Costa Rica	3	Uckele KA	Program in Ecology, Evolution, and Conservation Biology, University of Nevada, Reno, NV, 89557, USA.	USA	The United States of America
41	MED	34446754	PMC8390663	10.1038/s41598-021-96431-3	Phytochemistry reflects different evolutionary history in traditional classes versus specialized structural motifs.	Foundational hypotheses addressing plant-insect codiversification and plant defense theory typically assume a macroevolutionary pattern whereby closely related plants have similar chemical profiles. However, numerous studies have documented variation in the degree of phytochemical trait lability, raising the possibility that phytochemical evolution is more nuanced than initially assumed. We utili…	2021	T13037	Public health	R-054-2018-OT-CONAGEBIO	CRI	Costa Rica	3	Jahner JP	Program in Ecology, Evolution, and Conservation Biology, University of Nevada, Reno, NV, 89557, USA. jpjahner@gmail.com.	USA	The United States of America
41	MED	34446754	PMC8390663	10.1038/s41598-021-96431-3	Phytochemistry reflects different evolutionary history in traditional classes versus specialized structural motifs.	Foundational hypotheses addressing plant-insect codiversification and plant defense theory typically assume a macroevolutionary pattern whereby closely related plants have similar chemical profiles. However, numerous studies have documented variation in the degree of phytochemical trait lability, raising the possibility that phytochemical evolution is more nuanced than initially assumed. We utili…	2021	T13037	Public health	R-054-2018-OT-CONAGEBIO	CRI	Costa Rica	3	Tepe EJ	Department of Biological Sciences, University of Cincinnati, Cincinnati, OH, 45221, USA.	USA	The United States of America
41	MED	34446754	PMC8390663	10.1038/s41598-021-96431-3	Phytochemistry reflects different evolutionary history in traditional classes versus specialized structural motifs.	Foundational hypotheses addressing plant-insect codiversification and plant defense theory typically assume a macroevolutionary pattern whereby closely related plants have similar chemical profiles. However, numerous studies have documented variation in the degree of phytochemical trait lability, raising the possibility that phytochemical evolution is more nuanced than initially assumed. We utili…	2021	T13037	Public health	R-054-2018-OT-CONAGEBIO	CRI	Costa Rica	3	Richards LA	Program in Ecology, Evolution, and Conservation Biology, University of Nevada, Reno, NV, 89557, USA.	USA	The United States of America
41	MED	34446754	PMC8390663	10.1038/s41598-021-96431-3	Phytochemistry reflects different evolutionary history in traditional classes versus specialized structural motifs.	Foundational hypotheses addressing plant-insect codiversification and plant defense theory typically assume a macroevolutionary pattern whereby closely related plants have similar chemical profiles. However, numerous studies have documented variation in the degree of phytochemical trait lability, raising the possibility that phytochemical evolution is more nuanced than initially assumed. We utili…	2021	T13037	Public health	R-054-2018-OT-CONAGEBIO	CRI	Costa Rica	3	Dyer LA	Program in Ecology, Evolution, and Conservation Biology, University of Nevada, Reno, NV, 89557, USA.	USA	The United States of America
41	MED	34446754	PMC8390663	10.1038/s41598-021-96431-3	Phytochemistry reflects different evolutionary history in traditional classes versus specialized structural motifs.	Foundational hypotheses addressing plant-insect codiversification and plant defense theory typically assume a macroevolutionary pattern whereby closely related plants have similar chemical profiles. However, numerous studies have documented variation in the degree of phytochemical trait lability, raising the possibility that phytochemical evolution is more nuanced than initially assumed. We utili…	2021	T13037	Public health	R-054-2018-OT-CONAGEBIO	CRI	Costa Rica	3	Ochsenrider KM	Department of Chemistry, University of Nevada, Reno, NV, 89557, USA.	USA	The United States of America
41	MED	34446754	PMC8390663	10.1038/s41598-021-96431-3	Phytochemistry reflects different evolutionary history in traditional classes versus specialized structural motifs.	Foundational hypotheses addressing plant-insect codiversification and plant defense theory typically assume a macroevolutionary pattern whereby closely related plants have similar chemical profiles. However, numerous studies have documented variation in the degree of phytochemical trait lability, raising the possibility that phytochemical evolution is more nuanced than initially assumed. We utili…	2021	T13037	Public health	R-054-2018-OT-CONAGEBIO	CRI	Costa Rica	3	Philbin CS	Hitchcock Center for Chemical Ecology, University of Nevada, Reno, NV, 89557, USA.	USA	The United States of America
41	MED	34446754	PMC8390663	10.1038/s41598-021-96431-3	Phytochemistry reflects different evolutionary history in traditional classes versus specialized structural motifs.	Foundational hypotheses addressing plant-insect codiversification and plant defense theory typically assume a macroevolutionary pattern whereby closely related plants have similar chemical profiles. However, numerous studies have documented variation in the degree of phytochemical trait lability, raising the possibility that phytochemical evolution is more nuanced than initially assumed. We utili…	2021	T13037	Public health	R-054-2018-OT-CONAGEBIO	CRI	Costa Rica	3	Kato MJ	Department of Fundamental Chemistry, Institute of Chemistry, University of São Paulo, São Paulo, Brazil.	BRA	Brazil
41	MED	34446754	PMC8390663	10.1038/s41598-021-96431-3	Phytochemistry reflects different evolutionary history in traditional classes versus specialized structural motifs.	Foundational hypotheses addressing plant-insect codiversification and plant defense theory typically assume a macroevolutionary pattern whereby closely related plants have similar chemical profiles. However, numerous studies have documented variation in the degree of phytochemical trait lability, raising the possibility that phytochemical evolution is more nuanced than initially assumed. We utili…	2021	T13037	Public health	R-054-2018-OT-CONAGEBIO	CRI	Costa Rica	3	Yamaguchi LF	Department of Fundamental Chemistry, Institute of Chemistry, University of São Paulo, São Paulo, Brazil.	BRA	Brazil
41	MED	34446754	PMC8390663	10.1038/s41598-021-96431-3	Phytochemistry reflects different evolutionary history in traditional classes versus specialized structural motifs.	Foundational hypotheses addressing plant-insect codiversification and plant defense theory typically assume a macroevolutionary pattern whereby closely related plants have similar chemical profiles. However, numerous studies have documented variation in the degree of phytochemical trait lability, raising the possibility that phytochemical evolution is more nuanced than initially assumed. We utili…	2021	T13037	Public health	R-054-2018-OT-CONAGEBIO	CRI	Costa Rica	3	Forister ML	Program in Ecology, Evolution, and Conservation Biology, University of Nevada, Reno, NV, 89557, USA.	USA	The United States of America
41	MED	34446754	PMC8390663	10.1038/s41598-021-96431-3	Phytochemistry reflects different evolutionary history in traditional classes versus specialized structural motifs.	Foundational hypotheses addressing plant-insect codiversification and plant defense theory typically assume a macroevolutionary pattern whereby closely related plants have similar chemical profiles. However, numerous studies have documented variation in the degree of phytochemical trait lability, raising the possibility that phytochemical evolution is more nuanced than initially assumed. We utili…	2021	T13037	Public health	R-054-2018-OT-CONAGEBIO	CRI	Costa Rica	3	Smilanich AM	Program in Ecology, Evolution, and Conservation Biology, University of Nevada, Reno, NV, 89557, USA.	USA	The United States of America
41	MED	34446754	PMC8390663	10.1038/s41598-021-96431-3	Phytochemistry reflects different evolutionary history in traditional classes versus specialized structural motifs.	Foundational hypotheses addressing plant-insect codiversification and plant defense theory typically assume a macroevolutionary pattern whereby closely related plants have similar chemical profiles. However, numerous studies have documented variation in the degree of phytochemical trait lability, raising the possibility that phytochemical evolution is more nuanced than initially assumed. We utili…	2021	T13037	Public health	R-054-2018-OT-CONAGEBIO	CRI	Costa Rica	3	Dodson CD	Department of Chemistry, University of Nevada, Reno, NV, 89557, USA.	USA	The United States of America
41	MED	34446754	PMC8390663	10.1038/s41598-021-96431-3	Phytochemistry reflects different evolutionary history in traditional classes versus specialized structural motifs.	Foundational hypotheses addressing plant-insect codiversification and plant defense theory typically assume a macroevolutionary pattern whereby closely related plants have similar chemical profiles. However, numerous studies have documented variation in the degree of phytochemical trait lability, raising the possibility that phytochemical evolution is more nuanced than initially assumed. We utili…	2021	T13037	Public health	R-054-2018-OT-CONAGEBIO	CRI	Costa Rica	3	Jeffrey CS	Program in Ecology, Evolution, and Conservation Biology, University of Nevada, Reno, NV, 89557, USA.	USA	The United States of America
41	MED	34446754	PMC8390663	10.1038/s41598-021-96431-3	Phytochemistry reflects different evolutionary history in traditional classes versus specialized structural motifs.	Foundational hypotheses addressing plant-insect codiversification and plant defense theory typically assume a macroevolutionary pattern whereby closely related plants have similar chemical profiles. However, numerous studies have documented variation in the degree of phytochemical trait lability, raising the possibility that phytochemical evolution is more nuanced than initially assumed. We utili…	2021	T13037	Public health	R-054-2018-OT-CONAGEBIO	CRI	Costa Rica	3	Parchman TL	Program in Ecology, Evolution, and Conservation Biology, University of Nevada, Reno, NV, 89557, USA.	USA	The United States of America
41	MED	34446754	PMC8390663	10.1038/s41598-021-96431-3	Phytochemistry reflects different evolutionary history in traditional classes versus specialized structural motifs.	Foundational hypotheses addressing plant-insect codiversification and plant defense theory typically assume a macroevolutionary pattern whereby closely related plants have similar chemical profiles. However, numerous studies have documented variation in the degree of phytochemical trait lability, raising the possibility that phytochemical evolution is more nuanced than initially assumed. We utili…	2021	T13037	Public health	R-055-2018-OT-CONAGEBIO	CRI	Costa Rica	3	Uckele KA	Program in Ecology, Evolution, and Conservation Biology, University of Nevada, Reno, NV, 89557, USA.	USA	The United States of America
41	MED	34446754	PMC8390663	10.1038/s41598-021-96431-3	Phytochemistry reflects different evolutionary history in traditional classes versus specialized structural motifs.	Foundational hypotheses addressing plant-insect codiversification and plant defense theory typically assume a macroevolutionary pattern whereby closely related plants have similar chemical profiles. However, numerous studies have documented variation in the degree of phytochemical trait lability, raising the possibility that phytochemical evolution is more nuanced than initially assumed. We utili…	2021	T13037	Public health	R-055-2018-OT-CONAGEBIO	CRI	Costa Rica	3	Jahner JP	Program in Ecology, Evolution, and Conservation Biology, University of Nevada, Reno, NV, 89557, USA. jpjahner@gmail.com.	USA	The United States of America
41	MED	34446754	PMC8390663	10.1038/s41598-021-96431-3	Phytochemistry reflects different evolutionary history in traditional classes versus specialized structural motifs.	Foundational hypotheses addressing plant-insect codiversification and plant defense theory typically assume a macroevolutionary pattern whereby closely related plants have similar chemical profiles. However, numerous studies have documented variation in the degree of phytochemical trait lability, raising the possibility that phytochemical evolution is more nuanced than initially assumed. We utili…	2021	T13037	Public health	R-055-2018-OT-CONAGEBIO	CRI	Costa Rica	3	Tepe EJ	Department of Biological Sciences, University of Cincinnati, Cincinnati, OH, 45221, USA.	USA	The United States of America
41	MED	34446754	PMC8390663	10.1038/s41598-021-96431-3	Phytochemistry reflects different evolutionary history in traditional classes versus specialized structural motifs.	Foundational hypotheses addressing plant-insect codiversification and plant defense theory typically assume a macroevolutionary pattern whereby closely related plants have similar chemical profiles. However, numerous studies have documented variation in the degree of phytochemical trait lability, raising the possibility that phytochemical evolution is more nuanced than initially assumed. We utili…	2021	T13037	Public health	R-055-2018-OT-CONAGEBIO	CRI	Costa Rica	3	Richards LA	Program in Ecology, Evolution, and Conservation Biology, University of Nevada, Reno, NV, 89557, USA.	USA	The United States of America
41	MED	34446754	PMC8390663	10.1038/s41598-021-96431-3	Phytochemistry reflects different evolutionary history in traditional classes versus specialized structural motifs.	Foundational hypotheses addressing plant-insect codiversification and plant defense theory typically assume a macroevolutionary pattern whereby closely related plants have similar chemical profiles. However, numerous studies have documented variation in the degree of phytochemical trait lability, raising the possibility that phytochemical evolution is more nuanced than initially assumed. We utili…	2021	T13037	Public health	R-055-2018-OT-CONAGEBIO	CRI	Costa Rica	3	Dyer LA	Program in Ecology, Evolution, and Conservation Biology, University of Nevada, Reno, NV, 89557, USA.	USA	The United States of America
41	MED	34446754	PMC8390663	10.1038/s41598-021-96431-3	Phytochemistry reflects different evolutionary history in traditional classes versus specialized structural motifs.	Foundational hypotheses addressing plant-insect codiversification and plant defense theory typically assume a macroevolutionary pattern whereby closely related plants have similar chemical profiles. However, numerous studies have documented variation in the degree of phytochemical trait lability, raising the possibility that phytochemical evolution is more nuanced than initially assumed. We utili…	2021	T13037	Public health	R-055-2018-OT-CONAGEBIO	CRI	Costa Rica	3	Ochsenrider KM	Department of Chemistry, University of Nevada, Reno, NV, 89557, USA.	USA	The United States of America
41	MED	34446754	PMC8390663	10.1038/s41598-021-96431-3	Phytochemistry reflects different evolutionary history in traditional classes versus specialized structural motifs.	Foundational hypotheses addressing plant-insect codiversification and plant defense theory typically assume a macroevolutionary pattern whereby closely related plants have similar chemical profiles. However, numerous studies have documented variation in the degree of phytochemical trait lability, raising the possibility that phytochemical evolution is more nuanced than initially assumed. We utili…	2021	T13037	Public health	R-055-2018-OT-CONAGEBIO	CRI	Costa Rica	3	Philbin CS	Hitchcock Center for Chemical Ecology, University of Nevada, Reno, NV, 89557, USA.	USA	The United States of America
41	MED	34446754	PMC8390663	10.1038/s41598-021-96431-3	Phytochemistry reflects different evolutionary history in traditional classes versus specialized structural motifs.	Foundational hypotheses addressing plant-insect codiversification and plant defense theory typically assume a macroevolutionary pattern whereby closely related plants have similar chemical profiles. However, numerous studies have documented variation in the degree of phytochemical trait lability, raising the possibility that phytochemical evolution is more nuanced than initially assumed. We utili…	2021	T13037	Public health	R-055-2018-OT-CONAGEBIO	CRI	Costa Rica	3	Kato MJ	Department of Fundamental Chemistry, Institute of Chemistry, University of São Paulo, São Paulo, Brazil.	BRA	Brazil
41	MED	34446754	PMC8390663	10.1038/s41598-021-96431-3	Phytochemistry reflects different evolutionary history in traditional classes versus specialized structural motifs.	Foundational hypotheses addressing plant-insect codiversification and plant defense theory typically assume a macroevolutionary pattern whereby closely related plants have similar chemical profiles. However, numerous studies have documented variation in the degree of phytochemical trait lability, raising the possibility that phytochemical evolution is more nuanced than initially assumed. We utili…	2021	T13037	Public health	R-055-2018-OT-CONAGEBIO	CRI	Costa Rica	3	Yamaguchi LF	Department of Fundamental Chemistry, Institute of Chemistry, University of São Paulo, São Paulo, Brazil.	BRA	Brazil
41	MED	34446754	PMC8390663	10.1038/s41598-021-96431-3	Phytochemistry reflects different evolutionary history in traditional classes versus specialized structural motifs.	Foundational hypotheses addressing plant-insect codiversification and plant defense theory typically assume a macroevolutionary pattern whereby closely related plants have similar chemical profiles. However, numerous studies have documented variation in the degree of phytochemical trait lability, raising the possibility that phytochemical evolution is more nuanced than initially assumed. We utili…	2021	T13037	Public health	R-055-2018-OT-CONAGEBIO	CRI	Costa Rica	3	Forister ML	Program in Ecology, Evolution, and Conservation Biology, University of Nevada, Reno, NV, 89557, USA.	USA	The United States of America
41	MED	34446754	PMC8390663	10.1038/s41598-021-96431-3	Phytochemistry reflects different evolutionary history in traditional classes versus specialized structural motifs.	Foundational hypotheses addressing plant-insect codiversification and plant defense theory typically assume a macroevolutionary pattern whereby closely related plants have similar chemical profiles. However, numerous studies have documented variation in the degree of phytochemical trait lability, raising the possibility that phytochemical evolution is more nuanced than initially assumed. We utili…	2021	T13037	Public health	R-055-2018-OT-CONAGEBIO	CRI	Costa Rica	3	Smilanich AM	Program in Ecology, Evolution, and Conservation Biology, University of Nevada, Reno, NV, 89557, USA.	USA	The United States of America
41	MED	34446754	PMC8390663	10.1038/s41598-021-96431-3	Phytochemistry reflects different evolutionary history in traditional classes versus specialized structural motifs.	Foundational hypotheses addressing plant-insect codiversification and plant defense theory typically assume a macroevolutionary pattern whereby closely related plants have similar chemical profiles. However, numerous studies have documented variation in the degree of phytochemical trait lability, raising the possibility that phytochemical evolution is more nuanced than initially assumed. We utili…	2021	T13037	Public health	R-055-2018-OT-CONAGEBIO	CRI	Costa Rica	3	Dodson CD	Department of Chemistry, University of Nevada, Reno, NV, 89557, USA.	USA	The United States of America
41	MED	34446754	PMC8390663	10.1038/s41598-021-96431-3	Phytochemistry reflects different evolutionary history in traditional classes versus specialized structural motifs.	Foundational hypotheses addressing plant-insect codiversification and plant defense theory typically assume a macroevolutionary pattern whereby closely related plants have similar chemical profiles. However, numerous studies have documented variation in the degree of phytochemical trait lability, raising the possibility that phytochemical evolution is more nuanced than initially assumed. We utili…	2021	T13037	Public health	R-055-2018-OT-CONAGEBIO	CRI	Costa Rica	3	Jeffrey CS	Program in Ecology, Evolution, and Conservation Biology, University of Nevada, Reno, NV, 89557, USA.	USA	The United States of America
41	MED	34446754	PMC8390663	10.1038/s41598-021-96431-3	Phytochemistry reflects different evolutionary history in traditional classes versus specialized structural motifs.	Foundational hypotheses addressing plant-insect codiversification and plant defense theory typically assume a macroevolutionary pattern whereby closely related plants have similar chemical profiles. However, numerous studies have documented variation in the degree of phytochemical trait lability, raising the possibility that phytochemical evolution is more nuanced than initially assumed. We utili…	2021	T13037	Public health	R-055-2018-OT-CONAGEBIO	CRI	Costa Rica	3	Parchman TL	Program in Ecology, Evolution, and Conservation Biology, University of Nevada, Reno, NV, 89557, USA.	USA	The United States of America
41	MED	34446754	PMC8390663	10.1038/s41598-021-96431-3	Phytochemistry reflects different evolutionary history in traditional classes versus specialized structural motifs.	Foundational hypotheses addressing plant-insect codiversification and plant defense theory typically assume a macroevolutionary pattern whereby closely related plants have similar chemical profiles. However, numerous studies have documented variation in the degree of phytochemical trait lability, raising the possibility that phytochemical evolution is more nuanced than initially assumed. We utili…	2021	T13037	Public health	288-2015-SERFOR-DGGSPFFS	PER	Peru	3	Uckele KA	Program in Ecology, Evolution, and Conservation Biology, University of Nevada, Reno, NV, 89557, USA.	USA	The United States of America
41	MED	34446754	PMC8390663	10.1038/s41598-021-96431-3	Phytochemistry reflects different evolutionary history in traditional classes versus specialized structural motifs.	Foundational hypotheses addressing plant-insect codiversification and plant defense theory typically assume a macroevolutionary pattern whereby closely related plants have similar chemical profiles. However, numerous studies have documented variation in the degree of phytochemical trait lability, raising the possibility that phytochemical evolution is more nuanced than initially assumed. We utili…	2021	T13037	Public health	288-2015-SERFOR-DGGSPFFS	PER	Peru	3	Jahner JP	Program in Ecology, Evolution, and Conservation Biology, University of Nevada, Reno, NV, 89557, USA. jpjahner@gmail.com.	USA	The United States of America
41	MED	34446754	PMC8390663	10.1038/s41598-021-96431-3	Phytochemistry reflects different evolutionary history in traditional classes versus specialized structural motifs.	Foundational hypotheses addressing plant-insect codiversification and plant defense theory typically assume a macroevolutionary pattern whereby closely related plants have similar chemical profiles. However, numerous studies have documented variation in the degree of phytochemical trait lability, raising the possibility that phytochemical evolution is more nuanced than initially assumed. We utili…	2021	T13037	Public health	288-2015-SERFOR-DGGSPFFS	PER	Peru	3	Tepe EJ	Department of Biological Sciences, University of Cincinnati, Cincinnati, OH, 45221, USA.	USA	The United States of America
41	MED	34446754	PMC8390663	10.1038/s41598-021-96431-3	Phytochemistry reflects different evolutionary history in traditional classes versus specialized structural motifs.	Foundational hypotheses addressing plant-insect codiversification and plant defense theory typically assume a macroevolutionary pattern whereby closely related plants have similar chemical profiles. However, numerous studies have documented variation in the degree of phytochemical trait lability, raising the possibility that phytochemical evolution is more nuanced than initially assumed. We utili…	2021	T13037	Public health	288-2015-SERFOR-DGGSPFFS	PER	Peru	3	Richards LA	Program in Ecology, Evolution, and Conservation Biology, University of Nevada, Reno, NV, 89557, USA.	USA	The United States of America
41	MED	34446754	PMC8390663	10.1038/s41598-021-96431-3	Phytochemistry reflects different evolutionary history in traditional classes versus specialized structural motifs.	Foundational hypotheses addressing plant-insect codiversification and plant defense theory typically assume a macroevolutionary pattern whereby closely related plants have similar chemical profiles. However, numerous studies have documented variation in the degree of phytochemical trait lability, raising the possibility that phytochemical evolution is more nuanced than initially assumed. We utili…	2021	T13037	Public health	288-2015-SERFOR-DGGSPFFS	PER	Peru	3	Dyer LA	Program in Ecology, Evolution, and Conservation Biology, University of Nevada, Reno, NV, 89557, USA.	USA	The United States of America
41	MED	34446754	PMC8390663	10.1038/s41598-021-96431-3	Phytochemistry reflects different evolutionary history in traditional classes versus specialized structural motifs.	Foundational hypotheses addressing plant-insect codiversification and plant defense theory typically assume a macroevolutionary pattern whereby closely related plants have similar chemical profiles. However, numerous studies have documented variation in the degree of phytochemical trait lability, raising the possibility that phytochemical evolution is more nuanced than initially assumed. We utili…	2021	T13037	Public health	288-2015-SERFOR-DGGSPFFS	PER	Peru	3	Ochsenrider KM	Department of Chemistry, University of Nevada, Reno, NV, 89557, USA.	USA	The United States of America
41	MED	34446754	PMC8390663	10.1038/s41598-021-96431-3	Phytochemistry reflects different evolutionary history in traditional classes versus specialized structural motifs.	Foundational hypotheses addressing plant-insect codiversification and plant defense theory typically assume a macroevolutionary pattern whereby closely related plants have similar chemical profiles. However, numerous studies have documented variation in the degree of phytochemical trait lability, raising the possibility that phytochemical evolution is more nuanced than initially assumed. We utili…	2021	T13037	Public health	288-2015-SERFOR-DGGSPFFS	PER	Peru	3	Philbin CS	Hitchcock Center for Chemical Ecology, University of Nevada, Reno, NV, 89557, USA.	USA	The United States of America
41	MED	34446754	PMC8390663	10.1038/s41598-021-96431-3	Phytochemistry reflects different evolutionary history in traditional classes versus specialized structural motifs.	Foundational hypotheses addressing plant-insect codiversification and plant defense theory typically assume a macroevolutionary pattern whereby closely related plants have similar chemical profiles. However, numerous studies have documented variation in the degree of phytochemical trait lability, raising the possibility that phytochemical evolution is more nuanced than initially assumed. We utili…	2021	T13037	Public health	288-2015-SERFOR-DGGSPFFS	PER	Peru	3	Kato MJ	Department of Fundamental Chemistry, Institute of Chemistry, University of São Paulo, São Paulo, Brazil.	BRA	Brazil
41	MED	34446754	PMC8390663	10.1038/s41598-021-96431-3	Phytochemistry reflects different evolutionary history in traditional classes versus specialized structural motifs.	Foundational hypotheses addressing plant-insect codiversification and plant defense theory typically assume a macroevolutionary pattern whereby closely related plants have similar chemical profiles. However, numerous studies have documented variation in the degree of phytochemical trait lability, raising the possibility that phytochemical evolution is more nuanced than initially assumed. We utili…	2021	T13037	Public health	288-2015-SERFOR-DGGSPFFS	PER	Peru	3	Yamaguchi LF	Department of Fundamental Chemistry, Institute of Chemistry, University of São Paulo, São Paulo, Brazil.	BRA	Brazil
41	MED	34446754	PMC8390663	10.1038/s41598-021-96431-3	Phytochemistry reflects different evolutionary history in traditional classes versus specialized structural motifs.	Foundational hypotheses addressing plant-insect codiversification and plant defense theory typically assume a macroevolutionary pattern whereby closely related plants have similar chemical profiles. However, numerous studies have documented variation in the degree of phytochemical trait lability, raising the possibility that phytochemical evolution is more nuanced than initially assumed. We utili…	2021	T13037	Public health	288-2015-SERFOR-DGGSPFFS	PER	Peru	3	Forister ML	Program in Ecology, Evolution, and Conservation Biology, University of Nevada, Reno, NV, 89557, USA.	USA	The United States of America
41	MED	34446754	PMC8390663	10.1038/s41598-021-96431-3	Phytochemistry reflects different evolutionary history in traditional classes versus specialized structural motifs.	Foundational hypotheses addressing plant-insect codiversification and plant defense theory typically assume a macroevolutionary pattern whereby closely related plants have similar chemical profiles. However, numerous studies have documented variation in the degree of phytochemical trait lability, raising the possibility that phytochemical evolution is more nuanced than initially assumed. We utili…	2021	T13037	Public health	288-2015-SERFOR-DGGSPFFS	PER	Peru	3	Smilanich AM	Program in Ecology, Evolution, and Conservation Biology, University of Nevada, Reno, NV, 89557, USA.	USA	The United States of America
41	MED	34446754	PMC8390663	10.1038/s41598-021-96431-3	Phytochemistry reflects different evolutionary history in traditional classes versus specialized structural motifs.	Foundational hypotheses addressing plant-insect codiversification and plant defense theory typically assume a macroevolutionary pattern whereby closely related plants have similar chemical profiles. However, numerous studies have documented variation in the degree of phytochemical trait lability, raising the possibility that phytochemical evolution is more nuanced than initially assumed. We utili…	2021	T13037	Public health	288-2015-SERFOR-DGGSPFFS	PER	Peru	3	Dodson CD	Department of Chemistry, University of Nevada, Reno, NV, 89557, USA.	USA	The United States of America
41	MED	34446754	PMC8390663	10.1038/s41598-021-96431-3	Phytochemistry reflects different evolutionary history in traditional classes versus specialized structural motifs.	Foundational hypotheses addressing plant-insect codiversification and plant defense theory typically assume a macroevolutionary pattern whereby closely related plants have similar chemical profiles. However, numerous studies have documented variation in the degree of phytochemical trait lability, raising the possibility that phytochemical evolution is more nuanced than initially assumed. We utili…	2021	T13037	Public health	288-2015-SERFOR-DGGSPFFS	PER	Peru	3	Jeffrey CS	Program in Ecology, Evolution, and Conservation Biology, University of Nevada, Reno, NV, 89557, USA.	USA	The United States of America
41	MED	34446754	PMC8390663	10.1038/s41598-021-96431-3	Phytochemistry reflects different evolutionary history in traditional classes versus specialized structural motifs.	Foundational hypotheses addressing plant-insect codiversification and plant defense theory typically assume a macroevolutionary pattern whereby closely related plants have similar chemical profiles. However, numerous studies have documented variation in the degree of phytochemical trait lability, raising the possibility that phytochemical evolution is more nuanced than initially assumed. We utili…	2021	T13037	Public health	288-2015-SERFOR-DGGSPFFS	PER	Peru	3	Parchman TL	Program in Ecology, Evolution, and Conservation Biology, University of Nevada, Reno, NV, 89557, USA.	USA	The United States of America
42	MED	32392221	PMC7213686	10.1371/journal.pone.0232601	Wing morphology predicts individual niche specialization in Pteronotus mesoamericanus (Mammalia: Chiroptera).	Morphological variation between individuals can increase niche segregation and decrease intraspecific competition when heterogeneous individuals explore their environment in different ways. Among bat species, wing shape correlates with flight maneuverability and habitat use, with species that possess broader wings typically foraging in more cluttered habitats. However, few studies have investigat…	2020	T11228	Conservation	R-07-2015-OT-CONAGEBIO	CRI	Costa Rica	3	Magalhães de Oliveira HF	Department of Ecology, Evolution, and Organismal Biology, Iowa State University, Ames, Iowa, United States of America.	USA	The United States of America
42	MED	32392221	PMC7213686	10.1371/journal.pone.0232601	Wing morphology predicts individual niche specialization in Pteronotus mesoamericanus (Mammalia: Chiroptera).	Morphological variation between individuals can increase niche segregation and decrease intraspecific competition when heterogeneous individuals explore their environment in different ways. Among bat species, wing shape correlates with flight maneuverability and habitat use, with species that possess broader wings typically foraging in more cluttered habitats. However, few studies have investigat…	2020	T11228	Conservation	R-07-2015-OT-CONAGEBIO	CRI	Costa Rica	3	Camargo NF	Laboratório de Ecologia de Vertebrados, Universidade de Brasília, Brasília, Brazil.	BRA	Brazil
42	MED	32392221	PMC7213686	10.1371/journal.pone.0232601	Wing morphology predicts individual niche specialization in Pteronotus mesoamericanus (Mammalia: Chiroptera).	Morphological variation between individuals can increase niche segregation and decrease intraspecific competition when heterogeneous individuals explore their environment in different ways. Among bat species, wing shape correlates with flight maneuverability and habitat use, with species that possess broader wings typically foraging in more cluttered habitats. However, few studies have investigat…	2020	T11228	Conservation	R-07-2015-OT-CONAGEBIO	CRI	Costa Rica	3	Hemprich-Bennett DR	School of Biological and Chemical Sciences, Queen Mary University of London, London, England, United Kingdom.	GBR	The United Kingdom of Great Britain and Northern Ireland
42	MED	32392221	PMC7213686	10.1371/journal.pone.0232601	Wing morphology predicts individual niche specialization in Pteronotus mesoamericanus (Mammalia: Chiroptera).	Morphological variation between individuals can increase niche segregation and decrease intraspecific competition when heterogeneous individuals explore their environment in different ways. Among bat species, wing shape correlates with flight maneuverability and habitat use, with species that possess broader wings typically foraging in more cluttered habitats. However, few studies have investigat…	2020	T11228	Conservation	R-07-2015-OT-CONAGEBIO	CRI	Costa Rica	3	Rodríguez-Herrera B	Escuela de Biología, Universidad de Costa Rica, San José, Costa Rica.	CRI	Costa Rica
42	MED	32392221	PMC7213686	10.1371/journal.pone.0232601	Wing morphology predicts individual niche specialization in Pteronotus mesoamericanus (Mammalia: Chiroptera).	Morphological variation between individuals can increase niche segregation and decrease intraspecific competition when heterogeneous individuals explore their environment in different ways. Among bat species, wing shape correlates with flight maneuverability and habitat use, with species that possess broader wings typically foraging in more cluttered habitats. However, few studies have investigat…	2020	T11228	Conservation	R-07-2015-OT-CONAGEBIO	CRI	Costa Rica	3	Rossiter SJ	School of Biological and Chemical Sciences, Queen Mary University of London, London, England, United Kingdom.	GBR	The United Kingdom of Great Britain and Northern Ireland
42	MED	32392221	PMC7213686	10.1371/journal.pone.0232601	Wing morphology predicts individual niche specialization in Pteronotus mesoamericanus (Mammalia: Chiroptera).	Morphological variation between individuals can increase niche segregation and decrease intraspecific competition when heterogeneous individuals explore their environment in different ways. Among bat species, wing shape correlates with flight maneuverability and habitat use, with species that possess broader wings typically foraging in more cluttered habitats. However, few studies have investigat…	2020	T11228	Conservation	R-07-2015-OT-CONAGEBIO	CRI	Costa Rica	3	Clare EL	School of Biological and Chemical Sciences, Queen Mary University of London, London, England, United Kingdom.	GBR	The United Kingdom of Great Britain and Northern Ireland
42	MED	32392221	PMC7213686	10.1371/journal.pone.0232601	Wing morphology predicts individual niche specialization in Pteronotus mesoamericanus (Mammalia: Chiroptera).	Morphological variation between individuals can increase niche segregation and decrease intraspecific competition when heterogeneous individuals explore their environment in different ways. Among bat species, wing shape correlates with flight maneuverability and habitat use, with species that possess broader wings typically foraging in more cluttered habitats. However, few studies have investigat…	2020	T11228	Conservation	R-08-2015-OT-CONAGEBIO	CRI	Costa Rica	3	Magalhães de Oliveira HF	Department of Ecology, Evolution, and Organismal Biology, Iowa State University, Ames, Iowa, United States of America.	USA	The United States of America
42	MED	32392221	PMC7213686	10.1371/journal.pone.0232601	Wing morphology predicts individual niche specialization in Pteronotus mesoamericanus (Mammalia: Chiroptera).	Morphological variation between individuals can increase niche segregation and decrease intraspecific competition when heterogeneous individuals explore their environment in different ways. Among bat species, wing shape correlates with flight maneuverability and habitat use, with species that possess broader wings typically foraging in more cluttered habitats. However, few studies have investigat…	2020	T11228	Conservation	R-08-2015-OT-CONAGEBIO	CRI	Costa Rica	3	Camargo NF	Laboratório de Ecologia de Vertebrados, Universidade de Brasília, Brasília, Brazil.	BRA	Brazil
42	MED	32392221	PMC7213686	10.1371/journal.pone.0232601	Wing morphology predicts individual niche specialization in Pteronotus mesoamericanus (Mammalia: Chiroptera).	Morphological variation between individuals can increase niche segregation and decrease intraspecific competition when heterogeneous individuals explore their environment in different ways. Among bat species, wing shape correlates with flight maneuverability and habitat use, with species that possess broader wings typically foraging in more cluttered habitats. However, few studies have investigat…	2020	T11228	Conservation	R-08-2015-OT-CONAGEBIO	CRI	Costa Rica	3	Hemprich-Bennett DR	School of Biological and Chemical Sciences, Queen Mary University of London, London, England, United Kingdom.	GBR	The United Kingdom of Great Britain and Northern Ireland
42	MED	32392221	PMC7213686	10.1371/journal.pone.0232601	Wing morphology predicts individual niche specialization in Pteronotus mesoamericanus (Mammalia: Chiroptera).	Morphological variation between individuals can increase niche segregation and decrease intraspecific competition when heterogeneous individuals explore their environment in different ways. Among bat species, wing shape correlates with flight maneuverability and habitat use, with species that possess broader wings typically foraging in more cluttered habitats. However, few studies have investigat…	2020	T11228	Conservation	R-08-2015-OT-CONAGEBIO	CRI	Costa Rica	3	Rodríguez-Herrera B	Escuela de Biología, Universidad de Costa Rica, San José, Costa Rica.	CRI	Costa Rica
42	MED	32392221	PMC7213686	10.1371/journal.pone.0232601	Wing morphology predicts individual niche specialization in Pteronotus mesoamericanus (Mammalia: Chiroptera).	Morphological variation between individuals can increase niche segregation and decrease intraspecific competition when heterogeneous individuals explore their environment in different ways. Among bat species, wing shape correlates with flight maneuverability and habitat use, with species that possess broader wings typically foraging in more cluttered habitats. However, few studies have investigat…	2020	T11228	Conservation	R-08-2015-OT-CONAGEBIO	CRI	Costa Rica	3	Rossiter SJ	School of Biological and Chemical Sciences, Queen Mary University of London, London, England, United Kingdom.	GBR	The United Kingdom of Great Britain and Northern Ireland
42	MED	32392221	PMC7213686	10.1371/journal.pone.0232601	Wing morphology predicts individual niche specialization in Pteronotus mesoamericanus (Mammalia: Chiroptera).	Morphological variation between individuals can increase niche segregation and decrease intraspecific competition when heterogeneous individuals explore their environment in different ways. Among bat species, wing shape correlates with flight maneuverability and habitat use, with species that possess broader wings typically foraging in more cluttered habitats. However, few studies have investigat…	2020	T11228	Conservation	R-08-2015-OT-CONAGEBIO	CRI	Costa Rica	3	Clare EL	School of Biological and Chemical Sciences, Queen Mary University of London, London, England, United Kingdom.	GBR	The United Kingdom of Great Britain and Northern Ireland
43	MED	27706168	PMC5051729	10.1371/journal.pone.0162712	Unveiling the Hidden Bat Diversity of a Neotropical Montane Forest.	Mountain environments, characterized by high levels of endemism, are at risk of experiencing significant biodiversity loss due to current trends in global warming. While many acknowledge their importance and vulnerability, these ecosystems still remain poorly studied, particularly for taxa that are difficult to sample such as bats. Aiming to estimate the amount of cryptic diversity among bats of …	2016	T11228	Conservation	R-033-2013-OT-CONAGEBIO	CRI	Costa Rica	3	Chaverri G	Universidad de Costa Rica, Golfito, Costa Rica.	CRI	Costa Rica
43	MED	27706168	PMC5051729	10.1371/journal.pone.0162712	Unveiling the Hidden Bat Diversity of a Neotropical Montane Forest.	Mountain environments, characterized by high levels of endemism, are at risk of experiencing significant biodiversity loss due to current trends in global warming. While many acknowledge their importance and vulnerability, these ecosystems still remain poorly studied, particularly for taxa that are difficult to sample such as bats. Aiming to estimate the amount of cryptic diversity among bats of …	2016	T11228	Conservation	R-033-2013-OT-CONAGEBIO	CRI	Costa Rica	3	Garin I	Dpt. Zoology and Animal Cell Biology, University of The Basque Country UPV/EHU, Leioa, The Basque Country.	ESP	Spain
43	MED	27706168	PMC5051729	10.1371/journal.pone.0162712	Unveiling the Hidden Bat Diversity of a Neotropical Montane Forest.	Mountain environments, characterized by high levels of endemism, are at risk of experiencing significant biodiversity loss due to current trends in global warming. While many acknowledge their importance and vulnerability, these ecosystems still remain poorly studied, particularly for taxa that are difficult to sample such as bats. Aiming to estimate the amount of cryptic diversity among bats of …	2016	T11228	Conservation	R-033-2013-OT-CONAGEBIO	CRI	Costa Rica	3	Alberdi A	Dpt. Zoology and Animal Cell Biology, University of The Basque Country UPV/EHU, Leioa, The Basque Country.	ESP	Spain
43	MED	27706168	PMC5051729	10.1371/journal.pone.0162712	Unveiling the Hidden Bat Diversity of a Neotropical Montane Forest.	Mountain environments, characterized by high levels of endemism, are at risk of experiencing significant biodiversity loss due to current trends in global warming. While many acknowledge their importance and vulnerability, these ecosystems still remain poorly studied, particularly for taxa that are difficult to sample such as bats. Aiming to estimate the amount of cryptic diversity among bats of …	2016	T11228	Conservation	R-033-2013-OT-CONAGEBIO	CRI	Costa Rica	3	Jimenez L	Dpt. Zoology and Animal Cell Biology, University of The Basque Country UPV/EHU, Leioa, The Basque Country.	ESP	Spain
43	MED	27706168	PMC5051729	10.1371/journal.pone.0162712	Unveiling the Hidden Bat Diversity of a Neotropical Montane Forest.	Mountain environments, characterized by high levels of endemism, are at risk of experiencing significant biodiversity loss due to current trends in global warming. While many acknowledge their importance and vulnerability, these ecosystems still remain poorly studied, particularly for taxa that are difficult to sample such as bats. Aiming to estimate the amount of cryptic diversity among bats of …	2016	T11228	Conservation	R-033-2013-OT-CONAGEBIO	CRI	Costa Rica	3	Castillo-Salazar C	Universidad Nacional de Costa Rica, Heredia, Costa Rica.	CRI	Costa Rica
43	MED	27706168	PMC5051729	10.1371/journal.pone.0162712	Unveiling the Hidden Bat Diversity of a Neotropical Montane Forest.	Mountain environments, characterized by high levels of endemism, are at risk of experiencing significant biodiversity loss due to current trends in global warming. While many acknowledge their importance and vulnerability, these ecosystems still remain poorly studied, particularly for taxa that are difficult to sample such as bats. Aiming to estimate the amount of cryptic diversity among bats of …	2016	T11228	Conservation	R-033-2013-OT-CONAGEBIO	CRI	Costa Rica	3	Aihartza J	Dpt. Zoology and Animal Cell Biology, University of The Basque Country UPV/EHU, Leioa, The Basque Country.	ESP	Spain
43	MED	27706168	PMC5051729	10.1371/journal.pone.0162712	Unveiling the Hidden Bat Diversity of a Neotropical Montane Forest.	Mountain environments, characterized by high levels of endemism, are at risk of experiencing significant biodiversity loss due to current trends in global warming. While many acknowledge their importance and vulnerability, these ecosystems still remain poorly studied, particularly for taxa that are difficult to sample such as bats. Aiming to estimate the amount of cryptic diversity among bats of …	2016	T11228	Conservation	R-057-2015-OT-CONAGEBIO	CRI	Costa Rica	3	Chaverri G	Universidad de Costa Rica, Golfito, Costa Rica.	CRI	Costa Rica
43	MED	27706168	PMC5051729	10.1371/journal.pone.0162712	Unveiling the Hidden Bat Diversity of a Neotropical Montane Forest.	Mountain environments, characterized by high levels of endemism, are at risk of experiencing significant biodiversity loss due to current trends in global warming. While many acknowledge their importance and vulnerability, these ecosystems still remain poorly studied, particularly for taxa that are difficult to sample such as bats. Aiming to estimate the amount of cryptic diversity among bats of …	2016	T11228	Conservation	R-057-2015-OT-CONAGEBIO	CRI	Costa Rica	3	Garin I	Dpt. Zoology and Animal Cell Biology, University of The Basque Country UPV/EHU, Leioa, The Basque Country.	ESP	Spain
43	MED	27706168	PMC5051729	10.1371/journal.pone.0162712	Unveiling the Hidden Bat Diversity of a Neotropical Montane Forest.	Mountain environments, characterized by high levels of endemism, are at risk of experiencing significant biodiversity loss due to current trends in global warming. While many acknowledge their importance and vulnerability, these ecosystems still remain poorly studied, particularly for taxa that are difficult to sample such as bats. Aiming to estimate the amount of cryptic diversity among bats of …	2016	T11228	Conservation	R-057-2015-OT-CONAGEBIO	CRI	Costa Rica	3	Alberdi A	Dpt. Zoology and Animal Cell Biology, University of The Basque Country UPV/EHU, Leioa, The Basque Country.	ESP	Spain
43	MED	27706168	PMC5051729	10.1371/journal.pone.0162712	Unveiling the Hidden Bat Diversity of a Neotropical Montane Forest.	Mountain environments, characterized by high levels of endemism, are at risk of experiencing significant biodiversity loss due to current trends in global warming. While many acknowledge their importance and vulnerability, these ecosystems still remain poorly studied, particularly for taxa that are difficult to sample such as bats. Aiming to estimate the amount of cryptic diversity among bats of …	2016	T11228	Conservation	R-057-2015-OT-CONAGEBIO	CRI	Costa Rica	3	Jimenez L	Dpt. Zoology and Animal Cell Biology, University of The Basque Country UPV/EHU, Leioa, The Basque Country.	ESP	Spain
43	MED	27706168	PMC5051729	10.1371/journal.pone.0162712	Unveiling the Hidden Bat Diversity of a Neotropical Montane Forest.	Mountain environments, characterized by high levels of endemism, are at risk of experiencing significant biodiversity loss due to current trends in global warming. While many acknowledge their importance and vulnerability, these ecosystems still remain poorly studied, particularly for taxa that are difficult to sample such as bats. Aiming to estimate the amount of cryptic diversity among bats of …	2016	T11228	Conservation	R-057-2015-OT-CONAGEBIO	CRI	Costa Rica	3	Castillo-Salazar C	Universidad Nacional de Costa Rica, Heredia, Costa Rica.	CRI	Costa Rica
43	MED	27706168	PMC5051729	10.1371/journal.pone.0162712	Unveiling the Hidden Bat Diversity of a Neotropical Montane Forest.	Mountain environments, characterized by high levels of endemism, are at risk of experiencing significant biodiversity loss due to current trends in global warming. While many acknowledge their importance and vulnerability, these ecosystems still remain poorly studied, particularly for taxa that are difficult to sample such as bats. Aiming to estimate the amount of cryptic diversity among bats of …	2016	T11228	Conservation	R-057-2015-OT-CONAGEBIO	CRI	Costa Rica	3	Aihartza J	Dpt. Zoology and Animal Cell Biology, University of The Basque Country UPV/EHU, Leioa, The Basque Country.	ESP	Spain
44	MED	29419735	PMC5911922	10.3390/molecules23020355	Bauerenol Acetate, the Pentacyclic Triterpenoid from Tabernaemontana longipes, is an Antitrypanosomal Agent.	The Latin American plant Tabernaemontana longipes was studied in this work as a potential source of antiparasitic agents. The chloroform extract of T. longipes leaves was separated into several fractions, and tested for antitrypanosomal activity. One of the fractions displayed significant growth inhibitory activity against Trypanosoma brucei. The active principle in the fraction was isolated, pur…	2018	T11385	Public health	R-001-2006-OT-CONAGEBIO	CRI	Costa Rica	3	Carothers S	Department of Chemistry, Jackson State University, Jackson, MS 39217, USA. Simira.carothers@gmail.com.	USA	The United States of America
44	MED	29419735	PMC5911922	10.3390/molecules23020355	Bauerenol Acetate, the Pentacyclic Triterpenoid from Tabernaemontana longipes, is an Antitrypanosomal Agent.	The Latin American plant Tabernaemontana longipes was studied in this work as a potential source of antiparasitic agents. The chloroform extract of T. longipes leaves was separated into several fractions, and tested for antitrypanosomal activity. One of the fractions displayed significant growth inhibitory activity against Trypanosoma brucei. The active principle in the fraction was isolated, pur…	2018	T11385	Public health	R-001-2006-OT-CONAGEBIO	CRI	Costa Rica	3	Nyamwihura R	Department of Chemistry, Jackson State University, Jackson, MS 39217, USA. rogersnyamwihura@yahoo.com.	USA	The United States of America
44	MED	29419735	PMC5911922	10.3390/molecules23020355	Bauerenol Acetate, the Pentacyclic Triterpenoid from Tabernaemontana longipes, is an Antitrypanosomal Agent.	The Latin American plant Tabernaemontana longipes was studied in this work as a potential source of antiparasitic agents. The chloroform extract of T. longipes leaves was separated into several fractions, and tested for antitrypanosomal activity. One of the fractions displayed significant growth inhibitory activity against Trypanosoma brucei. The active principle in the fraction was isolated, pur…	2018	T11385	Public health	R-001-2006-OT-CONAGEBIO	CRI	Costa Rica	3	Collins J	Department of Chemistry, Jackson State University, Jackson, MS 39217, USA. Jcollins1908@gmail.com.	USA	The United States of America
44	MED	29419735	PMC5911922	10.3390/molecules23020355	Bauerenol Acetate, the Pentacyclic Triterpenoid from Tabernaemontana longipes, is an Antitrypanosomal Agent.	The Latin American plant Tabernaemontana longipes was studied in this work as a potential source of antiparasitic agents. The chloroform extract of T. longipes leaves was separated into several fractions, and tested for antitrypanosomal activity. One of the fractions displayed significant growth inhibitory activity against Trypanosoma brucei. The active principle in the fraction was isolated, pur…	2018	T11385	Public health	R-001-2006-OT-CONAGEBIO	CRI	Costa Rica	3	Zhang H	Department of Chemistry, Jackson State University, Jackson, MS 39217, USA. huiasheng.zhang@students.jsums.edu.	USA	The United States of America
44	MED	29419735	PMC5911922	10.3390/molecules23020355	Bauerenol Acetate, the Pentacyclic Triterpenoid from Tabernaemontana longipes, is an Antitrypanosomal Agent.	The Latin American plant Tabernaemontana longipes was studied in this work as a potential source of antiparasitic agents. The chloroform extract of T. longipes leaves was separated into several fractions, and tested for antitrypanosomal activity. One of the fractions displayed significant growth inhibitory activity against Trypanosoma brucei. The active principle in the fraction was isolated, pur…	2018	T11385	Public health	R-001-2006-OT-CONAGEBIO	CRI	Costa Rica	3	Park H	X-ray Crystallography Laboratory, Scripps Research Institute-FL, Jupiter, FL 33458, USA. hajpark@scripps.edu.	USA	The United States of America
44	MED	29419735	PMC5911922	10.3390/molecules23020355	Bauerenol Acetate, the Pentacyclic Triterpenoid from Tabernaemontana longipes, is an Antitrypanosomal Agent.	The Latin American plant Tabernaemontana longipes was studied in this work as a potential source of antiparasitic agents. The chloroform extract of T. longipes leaves was separated into several fractions, and tested for antitrypanosomal activity. One of the fractions displayed significant growth inhibitory activity against Trypanosoma brucei. The active principle in the fraction was isolated, pur…	2018	T11385	Public health	R-001-2006-OT-CONAGEBIO	CRI	Costa Rica	3	Setzer WN	Department of Chemistry, University of Alabama in Huntsville, Huntsville, AL 35899, USA. wsetzer@chemistry.uah.edu.	USA	The United States of America
44	MED	29419735	PMC5911922	10.3390/molecules23020355	Bauerenol Acetate, the Pentacyclic Triterpenoid from Tabernaemontana longipes, is an Antitrypanosomal Agent.	The Latin American plant Tabernaemontana longipes was studied in this work as a potential source of antiparasitic agents. The chloroform extract of T. longipes leaves was separated into several fractions, and tested for antitrypanosomal activity. One of the fractions displayed significant growth inhibitory activity against Trypanosoma brucei. The active principle in the fraction was isolated, pur…	2018	T11385	Public health	R-001-2006-OT-CONAGEBIO	CRI	Costa Rica	3	Ogungbe IV	Department of Chemistry, Jackson State University, Jackson, MS 39217, USA. ifedayo.v.ogungbe@jsums.edu.	USA	The United States of America
45	MED	30439961	PMC6237287	10.1371/journal.pntd.0006865	Global fingerprint of humans on the distribution of Bartonella bacteria in mammals.	As humans move and alter habitats, they change the disease risk for themselves, their commensal animals and wildlife. Bartonella bacteria are prevalent in mammals and cause numerous human infections. Understanding how this genus has evolved and switched hosts in the past can reveal how current patterns were established and identify potential mechanisms for future cross-species transmission. We an…	2018	T12833	Public health	RT-044-2015-OT-CONAGEBIO	CRI	Costa Rica	3	Frank HK	Department of Biology, Stanford University, Stanford, California, United States of America.	USA	The United States of America
45	MED	30439961	PMC6237287	10.1371/journal.pntd.0006865	Global fingerprint of humans on the distribution of Bartonella bacteria in mammals.	As humans move and alter habitats, they change the disease risk for themselves, their commensal animals and wildlife. Bartonella bacteria are prevalent in mammals and cause numerous human infections. Understanding how this genus has evolved and switched hosts in the past can reveal how current patterns were established and identify potential mechanisms for future cross-species transmission. We an…	2018	T12833	Public health	RT-044-2015-OT-CONAGEBIO	CRI	Costa Rica	3	Boyd SD	Department of Pathology, Stanford University, Stanford, California, United States of America.	USA	The United States of America
45	MED	30439961	PMC6237287	10.1371/journal.pntd.0006865	Global fingerprint of humans on the distribution of Bartonella bacteria in mammals.	As humans move and alter habitats, they change the disease risk for themselves, their commensal animals and wildlife. Bartonella bacteria are prevalent in mammals and cause numerous human infections. Understanding how this genus has evolved and switched hosts in the past can reveal how current patterns were established and identify potential mechanisms for future cross-species transmission. We an…	2018	T12833	Public health	RT-044-2015-OT-CONAGEBIO	CRI	Costa Rica	3	Hadly EA	Department of Biology, Stanford University, Stanford, California, United States of America.	USA	The United States of America
45	MED	30439961	PMC6237287	10.1371/journal.pntd.0006865	Global fingerprint of humans on the distribution of Bartonella bacteria in mammals.	As humans move and alter habitats, they change the disease risk for themselves, their commensal animals and wildlife. Bartonella bacteria are prevalent in mammals and cause numerous human infections. Understanding how this genus has evolved and switched hosts in the past can reveal how current patterns were established and identify potential mechanisms for future cross-species transmission. We an…	2018	T12833	Public health	RT-042-2015-OT-CONAGEBIO	CRI	Costa Rica	3	Frank HK	Department of Biology, Stanford University, Stanford, California, United States of America.	USA	The United States of America
45	MED	30439961	PMC6237287	10.1371/journal.pntd.0006865	Global fingerprint of humans on the distribution of Bartonella bacteria in mammals.	As humans move and alter habitats, they change the disease risk for themselves, their commensal animals and wildlife. Bartonella bacteria are prevalent in mammals and cause numerous human infections. Understanding how this genus has evolved and switched hosts in the past can reveal how current patterns were established and identify potential mechanisms for future cross-species transmission. We an…	2018	T12833	Public health	RT-042-2015-OT-CONAGEBIO	CRI	Costa Rica	3	Boyd SD	Department of Pathology, Stanford University, Stanford, California, United States of America.	USA	The United States of America
45	MED	30439961	PMC6237287	10.1371/journal.pntd.0006865	Global fingerprint of humans on the distribution of Bartonella bacteria in mammals.	As humans move and alter habitats, they change the disease risk for themselves, their commensal animals and wildlife. Bartonella bacteria are prevalent in mammals and cause numerous human infections. Understanding how this genus has evolved and switched hosts in the past can reveal how current patterns were established and identify potential mechanisms for future cross-species transmission. We an…	2018	T12833	Public health	RT-042-2015-OT-CONAGEBIO	CRI	Costa Rica	3	Hadly EA	Department of Biology, Stanford University, Stanford, California, United States of America.	USA	The United States of America
45	MED	30439961	PMC6237287	10.1371/journal.pntd.0006865	Global fingerprint of humans on the distribution of Bartonella bacteria in mammals.	As humans move and alter habitats, they change the disease risk for themselves, their commensal animals and wildlife. Bartonella bacteria are prevalent in mammals and cause numerous human infections. Understanding how this genus has evolved and switched hosts in the past can reveal how current patterns were established and identify potential mechanisms for future cross-species transmission. We an…	2018	T12833	Public health	RT-019-2013-OT-CONAGEBIO	CRI	Costa Rica	3	Frank HK	Department of Biology, Stanford University, Stanford, California, United States of America.	USA	The United States of America
45	MED	30439961	PMC6237287	10.1371/journal.pntd.0006865	Global fingerprint of humans on the distribution of Bartonella bacteria in mammals.	As humans move and alter habitats, they change the disease risk for themselves, their commensal animals and wildlife. Bartonella bacteria are prevalent in mammals and cause numerous human infections. Understanding how this genus has evolved and switched hosts in the past can reveal how current patterns were established and identify potential mechanisms for future cross-species transmission. We an…	2018	T12833	Public health	RT-019-2013-OT-CONAGEBIO	CRI	Costa Rica	3	Boyd SD	Department of Pathology, Stanford University, Stanford, California, United States of America.	USA	The United States of America
45	MED	30439961	PMC6237287	10.1371/journal.pntd.0006865	Global fingerprint of humans on the distribution of Bartonella bacteria in mammals.	As humans move and alter habitats, they change the disease risk for themselves, their commensal animals and wildlife. Bartonella bacteria are prevalent in mammals and cause numerous human infections. Understanding how this genus has evolved and switched hosts in the past can reveal how current patterns were established and identify potential mechanisms for future cross-species transmission. We an…	2018	T12833	Public health	RT-019-2013-OT-CONAGEBIO	CRI	Costa Rica	3	Hadly EA	Department of Biology, Stanford University, Stanford, California, United States of America.	USA	The United States of America
46	MED	30038876	PMC6052855	10.7717/peerj.5319	Comparative chemical analysis of army ant mandibular gland volatiles (Formicidae: Dorylinae).	Army ants are keystone species in many tropical ecosystems. Yet, little is known about the chemical compounds involved in army ant communication. In the present study, we analyzed the volatile mandibular gland secretions-triggers of ant alarm responses-of six Neotropical army ant species of the genus <i>Eciton</i> (outgroup: <i>Nomamyrmex esenbeckii</i>). Using solid-phase microextraction, we ide…	2018	T10702	Conservation	R-009-2014-OT-CONAGEBIO	CRI	Costa Rica	3	Brückner A	Ecological Networks, Technische Universität Darmstadt, Darmstadt, Germany.	DEU	Germany
46	MED	30038876	PMC6052855	10.7717/peerj.5319	Comparative chemical analysis of army ant mandibular gland volatiles (Formicidae: Dorylinae).	Army ants are keystone species in many tropical ecosystems. Yet, little is known about the chemical compounds involved in army ant communication. In the present study, we analyzed the volatile mandibular gland secretions-triggers of ant alarm responses-of six Neotropical army ant species of the genus <i>Eciton</i> (outgroup: <i>Nomamyrmex esenbeckii</i>). Using solid-phase microextraction, we ide…	2018	T10702	Conservation	R-009-2014-OT-CONAGEBIO	CRI	Costa Rica	3	Hoenle PO	Ecological Networks, Technische Universität Darmstadt, Darmstadt, Germany.	DEU	Germany
46	MED	30038876	PMC6052855	10.7717/peerj.5319	Comparative chemical analysis of army ant mandibular gland volatiles (Formicidae: Dorylinae).	Army ants are keystone species in many tropical ecosystems. Yet, little is known about the chemical compounds involved in army ant communication. In the present study, we analyzed the volatile mandibular gland secretions-triggers of ant alarm responses-of six Neotropical army ant species of the genus <i>Eciton</i> (outgroup: <i>Nomamyrmex esenbeckii</i>). Using solid-phase microextraction, we ide…	2018	T10702	Conservation	R-009-2014-OT-CONAGEBIO	CRI	Costa Rica	3	von Beeren C	Ecological Networks, Technische Universität Darmstadt, Darmstadt, Germany.	DEU	Germany
47	MED	33910519	PMC8082969	10.1186/s12862-021-01797-7	Museomics and phylogenomics with protein-encoding ultraconserved elements illuminate the evolution of life history and phallic morphology of flesh flies (Diptera: Sarcophagidae).	<h4>Background</h4>The common name of the Flesh flies (Sarcophagidae) usually relates them with organisms feeding on decomposing organic matter, although the biology of one of the largest radiations among insects also includes predation, coprophagy, and even kleptoparasitism. The question of whether the ancestor of all sarcophagids was a predator or a decomposer, or in association to which host h…	2021	T11706	Conservation	R-045-2017-OT-CONAGEBIO	CRI	Costa Rica	3	Buenaventura E	Center for Integrative Biodiversity Discovery, Museum für Naturkunde, Leibniz Institute for Evolution and Biodiversity Science, Invalidenstraße 43, 10115, Berlin, Germany. elianabuenaventura@gmail.com.	DEU	Germany
48	MED	29466381	PMC5821464	10.1371/journal.pone.0192207	Transmission of fungal partners to incipient Cecropia-tree ant colonies.	Ascomycete fungi in the nests of ants inhabiting plants (= myrmecophytes) are very often cultivated by the ants in small patches and used as food source. Where these fungi come from is not known yet. Two scenarios of fungus recruitment are possible: (1) random infection through spores or hyphal fragments from the environment, or (2) transmission from mother to daughter colonies by the foundress q…	2018	T10702	Conservation	R-046-2015-OT-CONAGEBIO	CRI	Costa Rica	3	Mayer VE	Department of Botany and Biodiversity Research, University of Vienna, Rennweg 14, Vienna, Austria.	AUT	Austria
48	MED	29466381	PMC5821464	10.1371/journal.pone.0192207	Transmission of fungal partners to incipient Cecropia-tree ant colonies.	Ascomycete fungi in the nests of ants inhabiting plants (= myrmecophytes) are very often cultivated by the ants in small patches and used as food source. Where these fungi come from is not known yet. Two scenarios of fungus recruitment are possible: (1) random infection through spores or hyphal fragments from the environment, or (2) transmission from mother to daughter colonies by the foundress q…	2018	T10702	Conservation	R-046-2015-OT-CONAGEBIO	CRI	Costa Rica	3	Nepel M	Department of Botany and Biodiversity Research, University of Vienna, Rennweg 14, Vienna, Austria.	AUT	Austria
48	MED	29466381	PMC5821464	10.1371/journal.pone.0192207	Transmission of fungal partners to incipient Cecropia-tree ant colonies.	Ascomycete fungi in the nests of ants inhabiting plants (= myrmecophytes) are very often cultivated by the ants in small patches and used as food source. Where these fungi come from is not known yet. Two scenarios of fungus recruitment are possible: (1) random infection through spores or hyphal fragments from the environment, or (2) transmission from mother to daughter colonies by the foundress q…	2018	T10702	Conservation	R-046-2015-OT-CONAGEBIO	CRI	Costa Rica	3	Blatrix R	Centre d'Ecologie Fonctionnelle et Evolutive, CNRS UMR 5175, France.	FRA	France
48	MED	29466381	PMC5821464	10.1371/journal.pone.0192207	Transmission of fungal partners to incipient Cecropia-tree ant colonies.	Ascomycete fungi in the nests of ants inhabiting plants (= myrmecophytes) are very often cultivated by the ants in small patches and used as food source. Where these fungi come from is not known yet. Two scenarios of fungus recruitment are possible: (1) random infection through spores or hyphal fragments from the environment, or (2) transmission from mother to daughter colonies by the foundress q…	2018	T10702	Conservation	R-046-2015-OT-CONAGEBIO	CRI	Costa Rica	3	Oberhauser FB	Department of Zoology, University of Regensburg, Universitätsstraße 31, Regensburg, Germany.	DEU	Germany
48	MED	29466381	PMC5821464	10.1371/journal.pone.0192207	Transmission of fungal partners to incipient Cecropia-tree ant colonies.	Ascomycete fungi in the nests of ants inhabiting plants (= myrmecophytes) are very often cultivated by the ants in small patches and used as food source. Where these fungi come from is not known yet. Two scenarios of fungus recruitment are possible: (1) random infection through spores or hyphal fragments from the environment, or (2) transmission from mother to daughter colonies by the foundress q…	2018	T10702	Conservation	R-046-2015-OT-CONAGEBIO	CRI	Costa Rica	3	Fiedler K	Department of Botany and Biodiversity Research, University of Vienna, Rennweg 14, Vienna, Austria.	AUT	Austria
48	MED	29466381	PMC5821464	10.1371/journal.pone.0192207	Transmission of fungal partners to incipient Cecropia-tree ant colonies.	Ascomycete fungi in the nests of ants inhabiting plants (= myrmecophytes) are very often cultivated by the ants in small patches and used as food source. Where these fungi come from is not known yet. Two scenarios of fungus recruitment are possible: (1) random infection through spores or hyphal fragments from the environment, or (2) transmission from mother to daughter colonies by the foundress q…	2018	T10702	Conservation	R-046-2015-OT-CONAGEBIO	CRI	Costa Rica	3	Schönenberger J	Department of Botany and Biodiversity Research, University of Vienna, Rennweg 14, Vienna, Austria.	AUT	Austria
48	MED	29466381	PMC5821464	10.1371/journal.pone.0192207	Transmission of fungal partners to incipient Cecropia-tree ant colonies.	Ascomycete fungi in the nests of ants inhabiting plants (= myrmecophytes) are very often cultivated by the ants in small patches and used as food source. Where these fungi come from is not known yet. Two scenarios of fungus recruitment are possible: (1) random infection through spores or hyphal fragments from the environment, or (2) transmission from mother to daughter colonies by the foundress q…	2018	T10702	Conservation	R-046-2015-OT-CONAGEBIO	CRI	Costa Rica	3	Voglmayr H	Department of Botany and Biodiversity Research, University of Vienna, Rennweg 14, Vienna, Austria.	AUT	Austria
49	MED	25104868	PMC4122515	10.1163/15685381-00002940	Characterisation of nine new polymorphic microsatellite loci in the reticulated glass frog <i>Hyalinobatrachium valerioi</i> (Centrolenidae).	Here we document the development of thirteen novel microsatellite markers for the reticulated glass frog <i>Hyalinobatrachium valerioi</i> (Centrolenidae). Nine of those markers were polymorphic and contained between 4 and 34 alleles per locus (mean = 20.3) in 138 individuals (91 males, 47 females) from the field site 'La Gamba', Costa Rica. Average observed heterozygosity was 0.76. Two loci (<i>…	2014	T10332	Sustainable use	R-022-2012-OT-CONAGEBIO	CRI	Costa Rica	3	Ringler E	Department of Integrative Zoology, University of Vienna, Althanstraße 14, A-1090 Vienna, Austria ; Department of Cognitive Biology, University of Vienna, Althanstraße 14, A-1090 Vienna, Austria.	AUT	Austria
49	MED	25104868	PMC4122515	10.1163/15685381-00002940	Characterisation of nine new polymorphic microsatellite loci in the reticulated glass frog <i>Hyalinobatrachium valerioi</i> (Centrolenidae).	Here we document the development of thirteen novel microsatellite markers for the reticulated glass frog <i>Hyalinobatrachium valerioi</i> (Centrolenidae). Nine of those markers were polymorphic and contained between 4 and 34 alleles per locus (mean = 20.3) in 138 individuals (91 males, 47 females) from the field site 'La Gamba', Costa Rica. Average observed heterozygosity was 0.76. Two loci (<i>…	2014	T10332	Sustainable use	R-022-2012-OT-CONAGEBIO	CRI	Costa Rica	3	Mangold A	Department of Integrative Zoology, University of Vienna, Althanstraße 14, A-1090 Vienna, Austria.	AUT	Austria
49	MED	25104868	PMC4122515	10.1163/15685381-00002940	Characterisation of nine new polymorphic microsatellite loci in the reticulated glass frog <i>Hyalinobatrachium valerioi</i> (Centrolenidae).	Here we document the development of thirteen novel microsatellite markers for the reticulated glass frog <i>Hyalinobatrachium valerioi</i> (Centrolenidae). Nine of those markers were polymorphic and contained between 4 and 34 alleles per locus (mean = 20.3) in 138 individuals (91 males, 47 females) from the field site 'La Gamba', Costa Rica. Average observed heterozygosity was 0.76. Two loci (<i>…	2014	T10332	Sustainable use	R-022-2012-OT-CONAGEBIO	CRI	Costa Rica	3	Trenkwalder K	Department of Integrative Zoology, University of Vienna, Althanstraße 14, A-1090 Vienna, Austria.	AUT	Austria
49	MED	25104868	PMC4122515	10.1163/15685381-00002940	Characterisation of nine new polymorphic microsatellite loci in the reticulated glass frog <i>Hyalinobatrachium valerioi</i> (Centrolenidae).	Here we document the development of thirteen novel microsatellite markers for the reticulated glass frog <i>Hyalinobatrachium valerioi</i> (Centrolenidae). Nine of those markers were polymorphic and contained between 4 and 34 alleles per locus (mean = 20.3) in 138 individuals (91 males, 47 females) from the field site 'La Gamba', Costa Rica. Average observed heterozygosity was 0.76. Two loci (<i>…	2014	T10332	Sustainable use	R-022-2012-OT-CONAGEBIO	CRI	Costa Rica	3	Ringler M	Department of Integrative Zoology, University of Vienna, Althanstraße 14, A-1090 Vienna, Austria ; Department of Tropical Ecology and Animal Biodiversity, University of Vienna, Rennweg 14, A-1030 Vienna, Austria.	AUT	Austria
49	MED	25104868	PMC4122515	10.1163/15685381-00002940	Characterisation of nine new polymorphic microsatellite loci in the reticulated glass frog <i>Hyalinobatrachium valerioi</i> (Centrolenidae).	Here we document the development of thirteen novel microsatellite markers for the reticulated glass frog <i>Hyalinobatrachium valerioi</i> (Centrolenidae). Nine of those markers were polymorphic and contained between 4 and 34 alleles per locus (mean = 20.3) in 138 individuals (91 males, 47 females) from the field site 'La Gamba', Costa Rica. Average observed heterozygosity was 0.76. Two loci (<i>…	2014	T10332	Sustainable use	R-022-2012-OT-CONAGEBIO	CRI	Costa Rica	3	Hödl W	Department of Integrative Zoology, University of Vienna, Althanstraße 14, A-1090 Vienna, Austria.	AUT	Austria
50	MED	33833268	PMC8032781	10.1038/s41598-021-86574-8	Multiple concurrent and convergent stages of genome reduction in bacterial symbionts across a stink bug family.	Nutritional symbioses between bacteria and insects are prevalent and diverse, allowing insects to expand their feeding strategies and niches. A common consequence of long-term associations is a considerable reduction in symbiont genome size likely influenced by the radical shift in selective pressures as a result of the less variable environment within the host. While several of these cases can b…	2021	T12329	Conservation	R-026–2017-OT	CRI	Costa Rica	3	Otero-Bravo A	Department of Evolution, Ecology and Organismal Biology, Ohio State University, 318 W. 12th Avenue, Columbus, OH, 43210, USA.	USA	The United States of America
50	MED	33833268	PMC8032781	10.1038/s41598-021-86574-8	Multiple concurrent and convergent stages of genome reduction in bacterial symbionts across a stink bug family.	Nutritional symbioses between bacteria and insects are prevalent and diverse, allowing insects to expand their feeding strategies and niches. A common consequence of long-term associations is a considerable reduction in symbiont genome size likely influenced by the radical shift in selective pressures as a result of the less variable environment within the host. While several of these cases can b…	2021	T12329	Conservation	R-026–2017-OT	CRI	Costa Rica	3	Sabree ZL	Department of Evolution, Ecology and Organismal Biology, Ohio State University, 318 W. 12th Avenue, Columbus, OH, 43210, USA. sabree.8@osu.edu.	USA	The United States of America
51	MED	28930215	PMC5456209	10.3390/medicines2040331	Compositional Variation and Bioactivity of the Leaf Essential Oil of <i>Montanoa guatemalensis</i> from Monteverde, Costa Rica: A Preliminary Investigation.	<h4>Background</h4><i>Montanoa guatemalensis</i> is a small to medium-sized tree in the Asteraceae that grows in Central America from Mexico south through Costa Rica. There have been no previous investigations on the essential oil of this tree.<h4>Methods</h4>The leaf essential oils of <i>M. guatemalensis</i> were obtained from different individual trees growing in Monteverde, Costa Rica, in two …	2015	T10225	Food security	R-001-2006-OT-CONAGEBIO	CRI	Costa Rica	3	Flatt VD	Department of Chemistry, University of Alabama in Huntsville, Huntsville, AL 35899, USA. flattvd@gmail.com.	USA	The United States of America
51	MED	28930215	PMC5456209	10.3390/medicines2040331	Compositional Variation and Bioactivity of the Leaf Essential Oil of <i>Montanoa guatemalensis</i> from Monteverde, Costa Rica: A Preliminary Investigation.	<h4>Background</h4><i>Montanoa guatemalensis</i> is a small to medium-sized tree in the Asteraceae that grows in Central America from Mexico south through Costa Rica. There have been no previous investigations on the essential oil of this tree.<h4>Methods</h4>The leaf essential oils of <i>M. guatemalensis</i> were obtained from different individual trees growing in Monteverde, Costa Rica, in two …	2015	T10225	Food security	R-001-2006-OT-CONAGEBIO	CRI	Costa Rica	3	Campos CR	Department of Chemistry, University of Alabama in Huntsville, Huntsville, AL 35899, USA. campocr2013@gmail.com.	USA	The United States of America
51	MED	28930215	PMC5456209	10.3390/medicines2040331	Compositional Variation and Bioactivity of the Leaf Essential Oil of <i>Montanoa guatemalensis</i> from Monteverde, Costa Rica: A Preliminary Investigation.	<h4>Background</h4><i>Montanoa guatemalensis</i> is a small to medium-sized tree in the Asteraceae that grows in Central America from Mexico south through Costa Rica. There have been no previous investigations on the essential oil of this tree.<h4>Methods</h4>The leaf essential oils of <i>M. guatemalensis</i> were obtained from different individual trees growing in Monteverde, Costa Rica, in two …	2015	T10225	Food security	R-001-2006-OT-CONAGEBIO	CRI	Costa Rica	3	Kraemer MP	Department of Chemistry, University of Alabama in Huntsville, Huntsville, AL 35899, USA. maria.c.palazzo@vanderbilt.edu.	USA	The United States of America
51	MED	28930215	PMC5456209	10.3390/medicines2040331	Compositional Variation and Bioactivity of the Leaf Essential Oil of <i>Montanoa guatemalensis</i> from Monteverde, Costa Rica: A Preliminary Investigation.	<h4>Background</h4><i>Montanoa guatemalensis</i> is a small to medium-sized tree in the Asteraceae that grows in Central America from Mexico south through Costa Rica. There have been no previous investigations on the essential oil of this tree.<h4>Methods</h4>The leaf essential oils of <i>M. guatemalensis</i> were obtained from different individual trees growing in Monteverde, Costa Rica, in two …	2015	T10225	Food security	R-001-2006-OT-CONAGEBIO	CRI	Costa Rica	3	Bailey BA	Department of Chemistry, University of Alabama in Huntsville, Huntsville, AL 35899, USA. baileybr@umich.edu.	USA	The United States of America
51	MED	28930215	PMC5456209	10.3390/medicines2040331	Compositional Variation and Bioactivity of the Leaf Essential Oil of <i>Montanoa guatemalensis</i> from Monteverde, Costa Rica: A Preliminary Investigation.	<h4>Background</h4><i>Montanoa guatemalensis</i> is a small to medium-sized tree in the Asteraceae that grows in Central America from Mexico south through Costa Rica. There have been no previous investigations on the essential oil of this tree.<h4>Methods</h4>The leaf essential oils of <i>M. guatemalensis</i> were obtained from different individual trees growing in Monteverde, Costa Rica, in two …	2015	T10225	Food security	R-001-2006-OT-CONAGEBIO	CRI	Costa Rica	3	Satyal P	Department of Chemistry, University of Alabama in Huntsville, Huntsville, AL 35899, USA. ps0013@uah.edu.	USA	The United States of America
51	MED	28930215	PMC5456209	10.3390/medicines2040331	Compositional Variation and Bioactivity of the Leaf Essential Oil of <i>Montanoa guatemalensis</i> from Monteverde, Costa Rica: A Preliminary Investigation.	<h4>Background</h4><i>Montanoa guatemalensis</i> is a small to medium-sized tree in the Asteraceae that grows in Central America from Mexico south through Costa Rica. There have been no previous investigations on the essential oil of this tree.<h4>Methods</h4>The leaf essential oils of <i>M. guatemalensis</i> were obtained from different individual trees growing in Monteverde, Costa Rica, in two …	2015	T10225	Food security	R-001-2006-OT-CONAGEBIO	CRI	Costa Rica	3	Setzer WN	Department of Chemistry, University of Alabama in Huntsville, Huntsville, AL 35899, USA. wsetzer@chemistry.uah.edu.	USA	The United States of America
52	MED	29785353	PMC5960584	10.7717/peerj.4793	Diet breadth and exploitation of exotic plants shift the core microbiome of <i>Cephaloleia</i>, a group of tropical herbivorous beetles.	The beetle genus <i>Cephaloleia</i> has evolved in association with tropical ginger plants and for many species their specific host plant associations are known. Here we show that the core microbiome of six closely related Costa Rican <i>Cephaloleia</i> species comprises only eight bacterial groups, including members of the <i>Acinetobacter</i>, Enterobacteriacea, <i>Pseudomonas</i>, <i>Lactococc…	2018	T12134	Conservation	R-026-2015-OT-CONAGEBIO	CRI	Costa Rica	3	Blankenchip CL	Department of Biology, Occidental College, Los Angeles, CA, USA.	USA	The United States of America
52	MED	29785353	PMC5960584	10.7717/peerj.4793	Diet breadth and exploitation of exotic plants shift the core microbiome of <i>Cephaloleia</i>, a group of tropical herbivorous beetles.	The beetle genus <i>Cephaloleia</i> has evolved in association with tropical ginger plants and for many species their specific host plant associations are known. Here we show that the core microbiome of six closely related Costa Rican <i>Cephaloleia</i> species comprises only eight bacterial groups, including members of the <i>Acinetobacter</i>, Enterobacteriacea, <i>Pseudomonas</i>, <i>Lactococc…	2018	T12134	Conservation	R-026-2015-OT-CONAGEBIO	CRI	Costa Rica	3	Michels DE	Department of Biology, Occidental College, Los Angeles, CA, USA.	USA	The United States of America
52	MED	29785353	PMC5960584	10.7717/peerj.4793	Diet breadth and exploitation of exotic plants shift the core microbiome of <i>Cephaloleia</i>, a group of tropical herbivorous beetles.	The beetle genus <i>Cephaloleia</i> has evolved in association with tropical ginger plants and for many species their specific host plant associations are known. Here we show that the core microbiome of six closely related Costa Rican <i>Cephaloleia</i> species comprises only eight bacterial groups, including members of the <i>Acinetobacter</i>, Enterobacteriacea, <i>Pseudomonas</i>, <i>Lactococc…	2018	T12134	Conservation	R-026-2015-OT-CONAGEBIO	CRI	Costa Rica	3	Braker HE	Department of Biology, Occidental College, Los Angeles, CA, USA.	USA	The United States of America
52	MED	29785353	PMC5960584	10.7717/peerj.4793	Diet breadth and exploitation of exotic plants shift the core microbiome of <i>Cephaloleia</i>, a group of tropical herbivorous beetles.	The beetle genus <i>Cephaloleia</i> has evolved in association with tropical ginger plants and for many species their specific host plant associations are known. Here we show that the core microbiome of six closely related Costa Rican <i>Cephaloleia</i> species comprises only eight bacterial groups, including members of the <i>Acinetobacter</i>, Enterobacteriacea, <i>Pseudomonas</i>, <i>Lactococc…	2018	T12134	Conservation	R-026-2015-OT-CONAGEBIO	CRI	Costa Rica	3	Goffredi SK	Department of Biology, Occidental College, Los Angeles, CA, USA.	USA	The United States of America
53	MED	27688969	PMC5036068	10.7717/peerj.2465	Development and characterization of fourteen novel microsatellite markers for the chestnut short-tailed fruit bat (Carollia castanea), and cross-amplification to related species.	Rapid anthropogenic land use change threatens the primary habitat of the Chestnut short-tailed bat (Carollia castanea) throughout much of its range. Information on population genetic structure can inform management strategies for this widespread frugivorous bat, and effective protection of C. castanea will also benefit the more than 20 mutualistic plant species of which this bat is the primary se…	2016	T11228	Conservation	R-005-2013-OT-CONAGEBIO	CRI	Costa Rica	3	Cleary KA	Department of Fish and Wildlife Sciences, University of Idaho , Moscow , ID , United States.	USA	The United States of America
53	MED	27688969	PMC5036068	10.7717/peerj.2465	Development and characterization of fourteen novel microsatellite markers for the chestnut short-tailed fruit bat (Carollia castanea), and cross-amplification to related species.	Rapid anthropogenic land use change threatens the primary habitat of the Chestnut short-tailed bat (Carollia castanea) throughout much of its range. Information on population genetic structure can inform management strategies for this widespread frugivorous bat, and effective protection of C. castanea will also benefit the more than 20 mutualistic plant species of which this bat is the primary se…	2016	T11228	Conservation	R-005-2013-OT-CONAGEBIO	CRI	Costa Rica	3	Waits LP	Department of Fish and Wildlife Sciences, University of Idaho , Moscow , ID , United States.	USA	The United States of America
53	MED	27688969	PMC5036068	10.7717/peerj.2465	Development and characterization of fourteen novel microsatellite markers for the chestnut short-tailed fruit bat (Carollia castanea), and cross-amplification to related species.	Rapid anthropogenic land use change threatens the primary habitat of the Chestnut short-tailed bat (Carollia castanea) throughout much of its range. Information on population genetic structure can inform management strategies for this widespread frugivorous bat, and effective protection of C. castanea will also benefit the more than 20 mutualistic plant species of which this bat is the primary se…	2016	T11228	Conservation	R-005-2013-OT-CONAGEBIO	CRI	Costa Rica	3	Hohenlohe PA	Department of Biological Sciences, Institute of Bioinformatics and Evolutionary Studies, University of Idaho , Moscow , ID , United States.	USA	The United States of America
54	MED	29568316	PMC5857133	10.1186/s12983-018-0249-x	Chemical and behavioral integration of army ant-associated rove beetles - a comparison between specialists and generalists.	Host-symbiont interactions are embedded in ecological communities and range from unspecific to highly specific relationships. Army ants and their arthropod guests represent a fascinating example of species-rich host-symbiont associations where host specificity ranges across the entire generalist - specialist continuum. In the present study, we compared the behavioral and chemical integration mech…	2018	T10702	Conservation	R-009-2014-OT-CONAGEBIO	CRI	Costa Rica	3	von Beeren C	1Ecological Networks, Department of Biology, Technische Universität Darmstadt, 64287 Darmstadt, Germany.	DEU	Germany
54	MED	29568316	PMC5857133	10.1186/s12983-018-0249-x	Chemical and behavioral integration of army ant-associated rove beetles - a comparison between specialists and generalists.	Host-symbiont interactions are embedded in ecological communities and range from unspecific to highly specific relationships. Army ants and their arthropod guests represent a fascinating example of species-rich host-symbiont associations where host specificity ranges across the entire generalist - specialist continuum. In the present study, we compared the behavioral and chemical integration mech…	2018	T10702	Conservation	R-009-2014-OT-CONAGEBIO	CRI	Costa Rica	3	Brückner A	1Ecological Networks, Department of Biology, Technische Universität Darmstadt, 64287 Darmstadt, Germany.	DEU	Germany
54	MED	29568316	PMC5857133	10.1186/s12983-018-0249-x	Chemical and behavioral integration of army ant-associated rove beetles - a comparison between specialists and generalists.	Host-symbiont interactions are embedded in ecological communities and range from unspecific to highly specific relationships. Army ants and their arthropod guests represent a fascinating example of species-rich host-symbiont associations where host specificity ranges across the entire generalist - specialist continuum. In the present study, we compared the behavioral and chemical integration mech…	2018	T10702	Conservation	R-009-2014-OT-CONAGEBIO	CRI	Costa Rica	3	Maruyama M	3The Kyushu University Museum, Hakozaki 6-10-1, Fukuoka, 812-8581 Japan.	JPN	Japan
54	MED	29568316	PMC5857133	10.1186/s12983-018-0249-x	Chemical and behavioral integration of army ant-associated rove beetles - a comparison between specialists and generalists.	Host-symbiont interactions are embedded in ecological communities and range from unspecific to highly specific relationships. Army ants and their arthropod guests represent a fascinating example of species-rich host-symbiont associations where host specificity ranges across the entire generalist - specialist continuum. In the present study, we compared the behavioral and chemical integration mech…	2018	T10702	Conservation	R-009-2014-OT-CONAGEBIO	CRI	Costa Rica	3	Burke G	2Laboratory of Social Evolution and Behavior, The Rockefeller University, New York, NY 10065 USA.	USA	The United States of America
54	MED	29568316	PMC5857133	10.1186/s12983-018-0249-x	Chemical and behavioral integration of army ant-associated rove beetles - a comparison between specialists and generalists.	Host-symbiont interactions are embedded in ecological communities and range from unspecific to highly specific relationships. Army ants and their arthropod guests represent a fascinating example of species-rich host-symbiont associations where host specificity ranges across the entire generalist - specialist continuum. In the present study, we compared the behavioral and chemical integration mech…	2018	T10702	Conservation	R-009-2014-OT-CONAGEBIO	CRI	Costa Rica	3	Wieschollek J	1Ecological Networks, Department of Biology, Technische Universität Darmstadt, 64287 Darmstadt, Germany.	DEU	Germany
54	MED	29568316	PMC5857133	10.1186/s12983-018-0249-x	Chemical and behavioral integration of army ant-associated rove beetles - a comparison between specialists and generalists.	Host-symbiont interactions are embedded in ecological communities and range from unspecific to highly specific relationships. Army ants and their arthropod guests represent a fascinating example of species-rich host-symbiont associations where host specificity ranges across the entire generalist - specialist continuum. In the present study, we compared the behavioral and chemical integration mech…	2018	T10702	Conservation	R-009-2014-OT-CONAGEBIO	CRI	Costa Rica	3	Kronauer DJC	2Laboratory of Social Evolution and Behavior, The Rockefeller University, New York, NY 10065 USA.	USA	The United States of America
55	MED	31742677	PMC7341444	10.1002/ecy.2933	Giant protists (xenophyophores) function as fish nurseries.		2019	T10643	Conservation	R‐070‐218‐0T‐CONAGEBIO	CRI	Costa Rica	3	Levin LA	Scripps Institution of Oceanography, University of California, San Diego, La Jolla, California, 92093, USA.	USA	The United States of America
55	MED	31742677	PMC7341444	10.1002/ecy.2933	Giant protists (xenophyophores) function as fish nurseries.		2019	T10643	Conservation	R‐070‐218‐0T‐CONAGEBIO	CRI	Costa Rica	3	Rouse GW	Scripps Institution of Oceanography, University of California, San Diego, La Jolla, California, 92093, USA.	USA	The United States of America
56	MED	26379709	PMC4563095	10.1155/2015/285018	Isolation of Fungi and Bacteria Associated with the Guts of Tropical Wood-Feeding Coleoptera and Determination of Their Lignocellulolytic Activities.	The guts of beetle larvae constitute a complex system where relationships among fungi, bacteria, and the insect host occur. In this study, we collected larvae of five families of wood-feeding Coleoptera in tropical forests of Costa Rica, isolated fungi and bacteria from their intestinal tracts, and determined the presence of five different pathways for lignocellulolytic activity. The fungal isola…	2015	T12134	Conservation	R-CM-INBio-40-2008-OT	CRI	Costa Rica	3	Rojas-Jiménez K	Instituto Nacional de Biodiversidad, Apartado Postal 22-3100, Santo Domingo, Heredia, Costa Rica ; Universidad Latina de Costa Rica, Campus San Pedro, Apartado Postal 10138-1000, San José, Costa Rica.	CRI	Costa Rica
56	MED	26379709	PMC4563095	10.1155/2015/285018	Isolation of Fungi and Bacteria Associated with the Guts of Tropical Wood-Feeding Coleoptera and Determination of Their Lignocellulolytic Activities.	The guts of beetle larvae constitute a complex system where relationships among fungi, bacteria, and the insect host occur. In this study, we collected larvae of five families of wood-feeding Coleoptera in tropical forests of Costa Rica, isolated fungi and bacteria from their intestinal tracts, and determined the presence of five different pathways for lignocellulolytic activity. The fungal isola…	2015	T12134	Conservation	R-CM-INBio-40-2008-OT	CRI	Costa Rica	3	Hernández M	Instituto Nacional de Biodiversidad, Apartado Postal 22-3100, Santo Domingo, Heredia, Costa Rica.	CRI	Costa Rica
56	MED	26379709	PMC4563095	10.1155/2015/285018	Isolation of Fungi and Bacteria Associated with the Guts of Tropical Wood-Feeding Coleoptera and Determination of Their Lignocellulolytic Activities.	The guts of beetle larvae constitute a complex system where relationships among fungi, bacteria, and the insect host occur. In this study, we collected larvae of five families of wood-feeding Coleoptera in tropical forests of Costa Rica, isolated fungi and bacteria from their intestinal tracts, and determined the presence of five different pathways for lignocellulolytic activity. The fungal isola…	2015	T12134	Conservation	R-CM-INBio-48-2008-OT	CRI	Costa Rica	3	Rojas-Jiménez K	Instituto Nacional de Biodiversidad, Apartado Postal 22-3100, Santo Domingo, Heredia, Costa Rica ; Universidad Latina de Costa Rica, Campus San Pedro, Apartado Postal 10138-1000, San José, Costa Rica.	CRI	Costa Rica
56	MED	26379709	PMC4563095	10.1155/2015/285018	Isolation of Fungi and Bacteria Associated with the Guts of Tropical Wood-Feeding Coleoptera and Determination of Their Lignocellulolytic Activities.	The guts of beetle larvae constitute a complex system where relationships among fungi, bacteria, and the insect host occur. In this study, we collected larvae of five families of wood-feeding Coleoptera in tropical forests of Costa Rica, isolated fungi and bacteria from their intestinal tracts, and determined the presence of five different pathways for lignocellulolytic activity. The fungal isola…	2015	T12134	Conservation	R-CM-INBio-48-2008-OT	CRI	Costa Rica	3	Hernández M	Instituto Nacional de Biodiversidad, Apartado Postal 22-3100, Santo Domingo, Heredia, Costa Rica.	CRI	Costa Rica
57	MED	26390155	26390155	10.1111/nph.13654	Scale-dependent variation in nitrogen cycling and soil fungal communities along gradients of forest composition and age in regenerating tropical dry forests.	Rates of ecosystem nitrogen (N) cycling may be mediated by the presence of ectomycorrhizal fungi, which compete directly with free-living microbes for N. In the regenerating tropical dry forests of Central America, the distribution of ectomycorrhizal trees is affected by succession and soil parent material, both of which may exert independent influence over soil N fluxes. In order to quantify the…	2015	T10451	Food security	R-034-2013	CRI	Costa Rica	3	Waring BG	Department of Ecology, Evolution, and Behavior, University of Minnesota, St Paul, MN, 55108, USA.	USA	The United States of America
57	MED	26390155	26390155	10.1111/nph.13654	Scale-dependent variation in nitrogen cycling and soil fungal communities along gradients of forest composition and age in regenerating tropical dry forests.	Rates of ecosystem nitrogen (N) cycling may be mediated by the presence of ectomycorrhizal fungi, which compete directly with free-living microbes for N. In the regenerating tropical dry forests of Central America, the distribution of ectomycorrhizal trees is affected by succession and soil parent material, both of which may exert independent influence over soil N fluxes. In order to quantify the…	2015	T10451	Food security	R-034-2013	CRI	Costa Rica	3	Adams R	Department of Plant and Microbial Biology, University of California Berkeley, Berkeley, CA, 94720, USA.	USA	The United States of America
57	MED	26390155	26390155	10.1111/nph.13654	Scale-dependent variation in nitrogen cycling and soil fungal communities along gradients of forest composition and age in regenerating tropical dry forests.	Rates of ecosystem nitrogen (N) cycling may be mediated by the presence of ectomycorrhizal fungi, which compete directly with free-living microbes for N. In the regenerating tropical dry forests of Central America, the distribution of ectomycorrhizal trees is affected by succession and soil parent material, both of which may exert independent influence over soil N fluxes. In order to quantify the…	2015	T10451	Food security	R-034-2013	CRI	Costa Rica	3	Branco S	Department of Plant and Microbial Biology, University of California Berkeley, Berkeley, CA, 94720, USA.	USA	The United States of America
57	MED	26390155	26390155	10.1111/nph.13654	Scale-dependent variation in nitrogen cycling and soil fungal communities along gradients of forest composition and age in regenerating tropical dry forests.	Rates of ecosystem nitrogen (N) cycling may be mediated by the presence of ectomycorrhizal fungi, which compete directly with free-living microbes for N. In the regenerating tropical dry forests of Central America, the distribution of ectomycorrhizal trees is affected by succession and soil parent material, both of which may exert independent influence over soil N fluxes. In order to quantify the…	2015	T10451	Food security	R-034-2013	CRI	Costa Rica	3	Powers JS	Department of Ecology, Evolution, and Behavior, University of Minnesota, St Paul, MN, 55108, USA.	USA	The United States of America
58	MED	34568918	PMC8473985	10.1093/g3journal/jkab260	Diversity in olfactory receptor repertoires is associated with dietary specialization in a genus of frugivorous bat.	Mammalian olfactory receptor genes (ORs) are a diverse family of genes encoding proteins that directly interact with environmental chemical cues. ORs evolve via gene duplication in a birth-death fashion, neofunctionalizing and pseudogenizing over time. Olfaction is a primary sense used for food detection in plant-visiting bats, but the relationship between dietary specialization and OR repertoire…	2021	T10971	Public health	R-041-2017	CRI	Costa Rica	3	Yohe LR	Department of Earth and Planetary Sciences, Yale University, New Haven, CT 06511, USA.	USA	The United States of America
58	MED	34568918	PMC8473985	10.1093/g3journal/jkab260	Diversity in olfactory receptor repertoires is associated with dietary specialization in a genus of frugivorous bat.	Mammalian olfactory receptor genes (ORs) are a diverse family of genes encoding proteins that directly interact with environmental chemical cues. ORs evolve via gene duplication in a birth-death fashion, neofunctionalizing and pseudogenizing over time. Olfaction is a primary sense used for food detection in plant-visiting bats, but the relationship between dietary specialization and OR repertoire…	2021	T10971	Public health	R-041-2017	CRI	Costa Rica	3	Leiser-Miller LB	Department of Biology, University of Washington, Seattle, WA 98195, USA.	USA	The United States of America
58	MED	34568918	PMC8473985	10.1093/g3journal/jkab260	Diversity in olfactory receptor repertoires is associated with dietary specialization in a genus of frugivorous bat.	Mammalian olfactory receptor genes (ORs) are a diverse family of genes encoding proteins that directly interact with environmental chemical cues. ORs evolve via gene duplication in a birth-death fashion, neofunctionalizing and pseudogenizing over time. Olfaction is a primary sense used for food detection in plant-visiting bats, but the relationship between dietary specialization and OR repertoire…	2021	T10971	Public health	R-041-2017	CRI	Costa Rica	3	Kaliszewska ZA	Department of Biology, University of Washington, Seattle, WA 98195, USA.	USA	The United States of America
58	MED	34568918	PMC8473985	10.1093/g3journal/jkab260	Diversity in olfactory receptor repertoires is associated with dietary specialization in a genus of frugivorous bat.	Mammalian olfactory receptor genes (ORs) are a diverse family of genes encoding proteins that directly interact with environmental chemical cues. ORs evolve via gene duplication in a birth-death fashion, neofunctionalizing and pseudogenizing over time. Olfaction is a primary sense used for food detection in plant-visiting bats, but the relationship between dietary specialization and OR repertoire…	2021	T10971	Public health	R-041-2017	CRI	Costa Rica	3	Donat P	Department of Ecology and Evolution, Stony Brook University, Stony Brook, NY 11794, USA.	USA	The United States of America
58	MED	34568918	PMC8473985	10.1093/g3journal/jkab260	Diversity in olfactory receptor repertoires is associated with dietary specialization in a genus of frugivorous bat.	Mammalian olfactory receptor genes (ORs) are a diverse family of genes encoding proteins that directly interact with environmental chemical cues. ORs evolve via gene duplication in a birth-death fashion, neofunctionalizing and pseudogenizing over time. Olfaction is a primary sense used for food detection in plant-visiting bats, but the relationship between dietary specialization and OR repertoire…	2021	T10971	Public health	R-041-2017	CRI	Costa Rica	3	Santana SE	Department of Biology, University of Washington, Seattle, WA 98195, USA.	USA	The United States of America
58	MED	34568918	PMC8473985	10.1093/g3journal/jkab260	Diversity in olfactory receptor repertoires is associated with dietary specialization in a genus of frugivorous bat.	Mammalian olfactory receptor genes (ORs) are a diverse family of genes encoding proteins that directly interact with environmental chemical cues. ORs evolve via gene duplication in a birth-death fashion, neofunctionalizing and pseudogenizing over time. Olfaction is a primary sense used for food detection in plant-visiting bats, but the relationship between dietary specialization and OR repertoire…	2021	T10971	Public health	R-041-2017	CRI	Costa Rica	3	Dávalos LM	Department of Ecology and Evolution, Stony Brook University, Stony Brook, NY 11794, USA.	USA	The United States of America
59	MED	26733954	PMC4685052	10.3389/fmicb.2015.01403	Comparative Gut Microbiota of 59 Neotropical Bird Species.	The gut microbiota of vertebrates are essential to host health. Most non-model vertebrates, however, lack even a basic description of natural gut microbiota biodiversity. Here, we sampled 116 intestines from 59 Neotropical bird species and used the V6 region of the 16S rRNA molecule as a microbial fingerprint (average coverage per bird ~80,000 reads). A core microbiota of Proteobacteria, Firmicut…	2015	T10066	Public health	R010-2010-OT-CONAGEBIO	CRI	Costa Rica	3	Hird SM	Museum of Natural Science, Louisiana State UniversityBaton Rouge, LA, USA; Department of Biological Sciences, Louisiana State UniversityBaton Rouge, LA, USA.	USA	The United States of America
59	MED	26733954	PMC4685052	10.3389/fmicb.2015.01403	Comparative Gut Microbiota of 59 Neotropical Bird Species.	The gut microbiota of vertebrates are essential to host health. Most non-model vertebrates, however, lack even a basic description of natural gut microbiota biodiversity. Here, we sampled 116 intestines from 59 Neotropical bird species and used the V6 region of the 16S rRNA molecule as a microbial fingerprint (average coverage per bird ~80,000 reads). A core microbiota of Proteobacteria, Firmicut…	2015	T10066	Public health	R010-2010-OT-CONAGEBIO	CRI	Costa Rica	3	Sánchez C	Museum of Natural Science, Louisiana State UniversityBaton Rouge, LA, USA; Department of Biological Sciences, Louisiana State UniversityBaton Rouge, LA, USA.	USA	The United States of America
59	MED	26733954	PMC4685052	10.3389/fmicb.2015.01403	Comparative Gut Microbiota of 59 Neotropical Bird Species.	The gut microbiota of vertebrates are essential to host health. Most non-model vertebrates, however, lack even a basic description of natural gut microbiota biodiversity. Here, we sampled 116 intestines from 59 Neotropical bird species and used the V6 region of the 16S rRNA molecule as a microbial fingerprint (average coverage per bird ~80,000 reads). A core microbiota of Proteobacteria, Firmicut…	2015	T10066	Public health	R010-2010-OT-CONAGEBIO	CRI	Costa Rica	3	Carstens BC	Department of Evolution, Ecology and Organismal Biology, Ohio State University Columbus, OH, USA.	USA	The United States of America
59	MED	26733954	PMC4685052	10.3389/fmicb.2015.01403	Comparative Gut Microbiota of 59 Neotropical Bird Species.	The gut microbiota of vertebrates are essential to host health. Most non-model vertebrates, however, lack even a basic description of natural gut microbiota biodiversity. Here, we sampled 116 intestines from 59 Neotropical bird species and used the V6 region of the 16S rRNA molecule as a microbial fingerprint (average coverage per bird ~80,000 reads). A core microbiota of Proteobacteria, Firmicut…	2015	T10066	Public health	R010-2010-OT-CONAGEBIO	CRI	Costa Rica	3	Brumfield RT	Museum of Natural Science, Louisiana State UniversityBaton Rouge, LA, USA; Department of Biological Sciences, Louisiana State UniversityBaton Rouge, LA, USA.	USA	The United States of America
60	MED	30169538	PMC6118385	10.1371/journal.pone.0202863	Gamma-diversity partitioning of gobiid fishes (Teleostei: Gobiidae) ensemble along of Eastern Tropical Pacific: Biological inventory, latitudinal variation and species turnover.	Gobies are the most diverse marine fish family. Here, we analysed the gamma-diversity (γ-diversity) partitioning of gobiid fishes to evaluate the additive and multiplicative components of α and β-diversity, species replacement and species loss and gain, at four spatial scales: sample units, ecoregions, provinces and realms. The richness of gobies from the realm Eastern Tropical Pacific (ETP) is r…	2018	T10341	Conservation	R056-2015-OT-CONAGEBIO	CRI	Costa Rica	3	Valencia-Méndez O	Doctorado en Ciencias Biológicas y de la Salud, Universidad Autónoma Metropolitana-Iztapalapa, Ciudad de México, México.	MEX	Mexico
60	MED	30169538	PMC6118385	10.1371/journal.pone.0202863	Gamma-diversity partitioning of gobiid fishes (Teleostei: Gobiidae) ensemble along of Eastern Tropical Pacific: Biological inventory, latitudinal variation and species turnover.	Gobies are the most diverse marine fish family. Here, we analysed the gamma-diversity (γ-diversity) partitioning of gobiid fishes to evaluate the additive and multiplicative components of α and β-diversity, species replacement and species loss and gain, at four spatial scales: sample units, ecoregions, provinces and realms. The richness of gobies from the realm Eastern Tropical Pacific (ETP) is r…	2018	T10341	Conservation	R056-2015-OT-CONAGEBIO	CRI	Costa Rica	3	Rodríguez-Zaragoza FA	Departamento de Ecología, CUCBA, Universidad de Guadalajara, Jalisco, México.	MEX	Mexico
60	MED	30169538	PMC6118385	10.1371/journal.pone.0202863	Gamma-diversity partitioning of gobiid fishes (Teleostei: Gobiidae) ensemble along of Eastern Tropical Pacific: Biological inventory, latitudinal variation and species turnover.	Gobies are the most diverse marine fish family. Here, we analysed the gamma-diversity (γ-diversity) partitioning of gobiid fishes to evaluate the additive and multiplicative components of α and β-diversity, species replacement and species loss and gain, at four spatial scales: sample units, ecoregions, provinces and realms. The richness of gobies from the realm Eastern Tropical Pacific (ETP) is r…	2018	T10341	Conservation	R056-2015-OT-CONAGEBIO	CRI	Costa Rica	3	Calderon-Aguilera LE	Departamento de Ecología Marina, Centro de Investigación Científica y de Educación Superior de Ensenada (CICESE), Ensenada, Baja California, México.	BRA	Brazil
60	MED	30169538	PMC6118385	10.1371/journal.pone.0202863	Gamma-diversity partitioning of gobiid fishes (Teleostei: Gobiidae) ensemble along of Eastern Tropical Pacific: Biological inventory, latitudinal variation and species turnover.	Gobies are the most diverse marine fish family. Here, we analysed the gamma-diversity (γ-diversity) partitioning of gobiid fishes to evaluate the additive and multiplicative components of α and β-diversity, species replacement and species loss and gain, at four spatial scales: sample units, ecoregions, provinces and realms. The richness of gobies from the realm Eastern Tropical Pacific (ETP) is r…	2018	T10341	Conservation	R056-2015-OT-CONAGEBIO	CRI	Costa Rica	3	Domínguez-Domínguez O	Facultad de Biología, Universidad Michoacana de San Nicolás de Hidalgo, Morelia, Michoacán, México.	MEX	Mexico
60	MED	30169538	PMC6118385	10.1371/journal.pone.0202863	Gamma-diversity partitioning of gobiid fishes (Teleostei: Gobiidae) ensemble along of Eastern Tropical Pacific: Biological inventory, latitudinal variation and species turnover.	Gobies are the most diverse marine fish family. Here, we analysed the gamma-diversity (γ-diversity) partitioning of gobiid fishes to evaluate the additive and multiplicative components of α and β-diversity, species replacement and species loss and gain, at four spatial scales: sample units, ecoregions, provinces and realms. The richness of gobies from the realm Eastern Tropical Pacific (ETP) is r…	2018	T10341	Conservation	R056-2015-OT-CONAGEBIO	CRI	Costa Rica	3	López-Pérez A	Departamento de Hidrobiología, Universidad Autónoma Metropolitana-Iztapalapa, Ciudad de México, México.	MEX	Mexico
61	MED	28933376	PMC5532977	10.3390/medicines1010032	Antileishmanial Potential of Tropical Rainforest Plant Extracts.	A total of 115 different plant extracts from our collection, representing 96 plant species, have been evaluated for <i>in vitro</i> antileishmanial activity against <i>L. amazonensis</i> promastigotes. In addition, the extracts were screened for cytotoxic activity against BALB/c mouse macrophages in order to assess a selectivity index. Crude extracts that showed a selectivity index (<i>CC</i><sub…	2014	T10823	Public health	R-001-2006-OT-CONAGEBIO	CRI	Costa Rica	3	Monzote L	Parasitology Department, Institute of Tropical Medicine "Pedro Kouri", 10400 Havana, Cuba. monzote@ipk.sld.cu.	CUB	Cuba
61	MED	28933376	PMC5532977	10.3390/medicines1010032	Antileishmanial Potential of Tropical Rainforest Plant Extracts.	A total of 115 different plant extracts from our collection, representing 96 plant species, have been evaluated for <i>in vitro</i> antileishmanial activity against <i>L. amazonensis</i> promastigotes. In addition, the extracts were screened for cytotoxic activity against BALB/c mouse macrophages in order to assess a selectivity index. Crude extracts that showed a selectivity index (<i>CC</i><sub…	2014	T10823	Public health	R-001-2006-OT-CONAGEBIO	CRI	Costa Rica	3	Piñón A	Parasitology Department, Institute of Tropical Medicine "Pedro Kouri", 10400 Havana, Cuba. monzote@ipk.sld.cu.	CUB	Cuba
61	MED	28933376	PMC5532977	10.3390/medicines1010032	Antileishmanial Potential of Tropical Rainforest Plant Extracts.	A total of 115 different plant extracts from our collection, representing 96 plant species, have been evaluated for <i>in vitro</i> antileishmanial activity against <i>L. amazonensis</i> promastigotes. In addition, the extracts were screened for cytotoxic activity against BALB/c mouse macrophages in order to assess a selectivity index. Crude extracts that showed a selectivity index (<i>CC</i><sub…	2014	T10823	Public health	R-001-2006-OT-CONAGEBIO	CRI	Costa Rica	3	Setzer WN	Department of Chemistry, University of Alabama in Huntsville, Huntsville, AL 35899, USA. wsetzer@chemistry.uah.edu.	USA	The United States of America
62	MED	29142308	PMC5688083	10.1038/s41598-017-15990-6	The evolution of a rare mammalian trait - benefits and costs of male philopatry in proboscis bats.	While inbreeding avoidance is widely accepted as the major driver of female natal dispersal, the evolution of male philopatry is still poorly understood and discussed to be driven by male mating strategy, mate competition among male kin and kin cooperation. During a twelve-year study, we gathered detailed genetic and observational data of individually marked proboscis bats to assess the degree of…	2017	T11228	Conservation	R-006–2015-OT-CONAGEBIO	CRI	Costa Rica	3	Günther L	Museum für Naturkunde, Leibniz Institute for Research on Evolution and Biodiversity, Invalidenstrasse 43, D-10115, Berlin, Germany. Linus.Guenther@mfn-berlin.de.	DEU	Germany
62	MED	29142308	PMC5688083	10.1038/s41598-017-15990-6	The evolution of a rare mammalian trait - benefits and costs of male philopatry in proboscis bats.	While inbreeding avoidance is widely accepted as the major driver of female natal dispersal, the evolution of male philopatry is still poorly understood and discussed to be driven by male mating strategy, mate competition among male kin and kin cooperation. During a twelve-year study, we gathered detailed genetic and observational data of individually marked proboscis bats to assess the degree of…	2017	T11228	Conservation	R-006–2015-OT-CONAGEBIO	CRI	Costa Rica	3	Knörnschild M	Museum für Naturkunde, Leibniz Institute for Research on Evolution and Biodiversity, Invalidenstrasse 43, D-10115, Berlin, Germany.	DEU	Germany
62	MED	29142308	PMC5688083	10.1038/s41598-017-15990-6	The evolution of a rare mammalian trait - benefits and costs of male philopatry in proboscis bats.	While inbreeding avoidance is widely accepted as the major driver of female natal dispersal, the evolution of male philopatry is still poorly understood and discussed to be driven by male mating strategy, mate competition among male kin and kin cooperation. During a twelve-year study, we gathered detailed genetic and observational data of individually marked proboscis bats to assess the degree of…	2017	T11228	Conservation	R-006–2015-OT-CONAGEBIO	CRI	Costa Rica	3	Nagy M	Free University Berlin, Institute of Biology, Animal Behavior Lab, Takustrasse 6, D-14195, Berlin, Germany.	DEU	Germany
62	MED	29142308	PMC5688083	10.1038/s41598-017-15990-6	The evolution of a rare mammalian trait - benefits and costs of male philopatry in proboscis bats.	While inbreeding avoidance is widely accepted as the major driver of female natal dispersal, the evolution of male philopatry is still poorly understood and discussed to be driven by male mating strategy, mate competition among male kin and kin cooperation. During a twelve-year study, we gathered detailed genetic and observational data of individually marked proboscis bats to assess the degree of…	2017	T11228	Conservation	R-006–2015-OT-CONAGEBIO	CRI	Costa Rica	3	Mayer F	Museum für Naturkunde, Leibniz Institute for Research on Evolution and Biodiversity, Invalidenstrasse 43, D-10115, Berlin, Germany.	DEU	Germany
63	MED	28031045	PMC5192571	10.1186/s13062-016-0171-0	Expansion of the molecular and morphological diversity of Acanthamoebidae (Centramoebida, Amoebozoa) and identification of a novel life cycle type within the group.	<h4>Background</h4>Acanthamoebidae is a 'family' level amoebozoan group composed of the genera Acanthamoeba, Protacanthamoeba, and very recently Luapeleamoeba. This clade of amoebozoans has received considerable attention from the broader scientific community as Acanthamoeba spp. represent both model organisms and human pathogens. While the classical composition of the group (Acanthamoeba + Prota…	2016	T11916	Public health	R-048-2015- OT-CONAGEBIO	CRI	Costa Rica	3	Tice AK	Department of Biological Sciences, Mississippi State University, PO BOX GY, Mississippi State, MS, 39762, USA.	USA	The United States of America
63	MED	28031045	PMC5192571	10.1186/s13062-016-0171-0	Expansion of the molecular and morphological diversity of Acanthamoebidae (Centramoebida, Amoebozoa) and identification of a novel life cycle type within the group.	<h4>Background</h4>Acanthamoebidae is a 'family' level amoebozoan group composed of the genera Acanthamoeba, Protacanthamoeba, and very recently Luapeleamoeba. This clade of amoebozoans has received considerable attention from the broader scientific community as Acanthamoeba spp. represent both model organisms and human pathogens. While the classical composition of the group (Acanthamoeba + Prota…	2016	T11916	Public health	R-048-2015- OT-CONAGEBIO	CRI	Costa Rica	3	Shadwick LL	Department of Biological Sciences, University of Arkansas, Fayetteville, AR, USA.	USA	The United States of America
63	MED	28031045	PMC5192571	10.1186/s13062-016-0171-0	Expansion of the molecular and morphological diversity of Acanthamoebidae (Centramoebida, Amoebozoa) and identification of a novel life cycle type within the group.	<h4>Background</h4>Acanthamoebidae is a 'family' level amoebozoan group composed of the genera Acanthamoeba, Protacanthamoeba, and very recently Luapeleamoeba. This clade of amoebozoans has received considerable attention from the broader scientific community as Acanthamoeba spp. represent both model organisms and human pathogens. While the classical composition of the group (Acanthamoeba + Prota…	2016	T11916	Public health	R-048-2015- OT-CONAGEBIO	CRI	Costa Rica	3	Fiore-Donno AM	Institute of Zoology, Department of Terrestrial Ecology, University of Cologne, Cologne, Germany.	DEU	Germany
63	MED	28031045	PMC5192571	10.1186/s13062-016-0171-0	Expansion of the molecular and morphological diversity of Acanthamoebidae (Centramoebida, Amoebozoa) and identification of a novel life cycle type within the group.	<h4>Background</h4>Acanthamoebidae is a 'family' level amoebozoan group composed of the genera Acanthamoeba, Protacanthamoeba, and very recently Luapeleamoeba. This clade of amoebozoans has received considerable attention from the broader scientific community as Acanthamoeba spp. represent both model organisms and human pathogens. While the classical composition of the group (Acanthamoeba + Prota…	2016	T11916	Public health	R-048-2015- OT-CONAGEBIO	CRI	Costa Rica	3	Geisen S	Institute of Zoology, Department of Terrestrial Ecology, University of Cologne, Cologne, Germany.	DEU	Germany
63	MED	28031045	PMC5192571	10.1186/s13062-016-0171-0	Expansion of the molecular and morphological diversity of Acanthamoebidae (Centramoebida, Amoebozoa) and identification of a novel life cycle type within the group.	<h4>Background</h4>Acanthamoebidae is a 'family' level amoebozoan group composed of the genera Acanthamoeba, Protacanthamoeba, and very recently Luapeleamoeba. This clade of amoebozoans has received considerable attention from the broader scientific community as Acanthamoeba spp. represent both model organisms and human pathogens. While the classical composition of the group (Acanthamoeba + Prota…	2016	T11916	Public health	R-048-2015- OT-CONAGEBIO	CRI	Costa Rica	3	Kang S	Department of Biological Sciences, Mississippi State University, PO BOX GY, Mississippi State, MS, 39762, USA.	USA	The United States of America
63	MED	28031045	PMC5192571	10.1186/s13062-016-0171-0	Expansion of the molecular and morphological diversity of Acanthamoebidae (Centramoebida, Amoebozoa) and identification of a novel life cycle type within the group.	<h4>Background</h4>Acanthamoebidae is a 'family' level amoebozoan group composed of the genera Acanthamoeba, Protacanthamoeba, and very recently Luapeleamoeba. This clade of amoebozoans has received considerable attention from the broader scientific community as Acanthamoeba spp. represent both model organisms and human pathogens. While the classical composition of the group (Acanthamoeba + Prota…	2016	T11916	Public health	R-048-2015- OT-CONAGEBIO	CRI	Costa Rica	3	Schuler GA	Department of Biological Sciences, Mississippi State University, PO BOX GY, Mississippi State, MS, 39762, USA.	USA	The United States of America
63	MED	28031045	PMC5192571	10.1186/s13062-016-0171-0	Expansion of the molecular and morphological diversity of Acanthamoebidae (Centramoebida, Amoebozoa) and identification of a novel life cycle type within the group.	<h4>Background</h4>Acanthamoebidae is a 'family' level amoebozoan group composed of the genera Acanthamoeba, Protacanthamoeba, and very recently Luapeleamoeba. This clade of amoebozoans has received considerable attention from the broader scientific community as Acanthamoeba spp. represent both model organisms and human pathogens. While the classical composition of the group (Acanthamoeba + Prota…	2016	T11916	Public health	R-048-2015- OT-CONAGEBIO	CRI	Costa Rica	3	Spiegel FW	Department of Biological Sciences, University of Arkansas, Fayetteville, AR, USA.	USA	The United States of America
63	MED	28031045	PMC5192571	10.1186/s13062-016-0171-0	Expansion of the molecular and morphological diversity of Acanthamoebidae (Centramoebida, Amoebozoa) and identification of a novel life cycle type within the group.	<h4>Background</h4>Acanthamoebidae is a 'family' level amoebozoan group composed of the genera Acanthamoeba, Protacanthamoeba, and very recently Luapeleamoeba. This clade of amoebozoans has received considerable attention from the broader scientific community as Acanthamoeba spp. represent both model organisms and human pathogens. While the classical composition of the group (Acanthamoeba + Prota…	2016	T11916	Public health	R-048-2015- OT-CONAGEBIO	CRI	Costa Rica	3	Wilkinson KA	Department of Biological Sciences, University of Arkansas, Fayetteville, AR, USA.	USA	The United States of America
63	MED	28031045	PMC5192571	10.1186/s13062-016-0171-0	Expansion of the molecular and morphological diversity of Acanthamoebidae (Centramoebida, Amoebozoa) and identification of a novel life cycle type within the group.	<h4>Background</h4>Acanthamoebidae is a 'family' level amoebozoan group composed of the genera Acanthamoeba, Protacanthamoeba, and very recently Luapeleamoeba. This clade of amoebozoans has received considerable attention from the broader scientific community as Acanthamoeba spp. represent both model organisms and human pathogens. While the classical composition of the group (Acanthamoeba + Prota…	2016	T11916	Public health	R-048-2015- OT-CONAGEBIO	CRI	Costa Rica	3	Bonkowski M	Institute of Zoology, Department of Terrestrial Ecology, University of Cologne, Cologne, Germany.	DEU	Germany
63	MED	28031045	PMC5192571	10.1186/s13062-016-0171-0	Expansion of the molecular and morphological diversity of Acanthamoebidae (Centramoebida, Amoebozoa) and identification of a novel life cycle type within the group.	<h4>Background</h4>Acanthamoebidae is a 'family' level amoebozoan group composed of the genera Acanthamoeba, Protacanthamoeba, and very recently Luapeleamoeba. This clade of amoebozoans has received considerable attention from the broader scientific community as Acanthamoeba spp. represent both model organisms and human pathogens. While the classical composition of the group (Acanthamoeba + Prota…	2016	T11916	Public health	R-048-2015- OT-CONAGEBIO	CRI	Costa Rica	3	Dumack K	Institute of Zoology, Department of Terrestrial Ecology, University of Cologne, Cologne, Germany.	DEU	Germany
63	MED	28031045	PMC5192571	10.1186/s13062-016-0171-0	Expansion of the molecular and morphological diversity of Acanthamoebidae (Centramoebida, Amoebozoa) and identification of a novel life cycle type within the group.	<h4>Background</h4>Acanthamoebidae is a 'family' level amoebozoan group composed of the genera Acanthamoeba, Protacanthamoeba, and very recently Luapeleamoeba. This clade of amoebozoans has received considerable attention from the broader scientific community as Acanthamoeba spp. represent both model organisms and human pathogens. While the classical composition of the group (Acanthamoeba + Prota…	2016	T11916	Public health	R-048-2015- OT-CONAGEBIO	CRI	Costa Rica	3	Lahr DJ	Department of Zoology, Institute of Biosciences, University of São Paulo, São Paulo, 05508-090, Brazil.	BRA	Brazil
63	MED	28031045	PMC5192571	10.1186/s13062-016-0171-0	Expansion of the molecular and morphological diversity of Acanthamoebidae (Centramoebida, Amoebozoa) and identification of a novel life cycle type within the group.	<h4>Background</h4>Acanthamoebidae is a 'family' level amoebozoan group composed of the genera Acanthamoeba, Protacanthamoeba, and very recently Luapeleamoeba. This clade of amoebozoans has received considerable attention from the broader scientific community as Acanthamoeba spp. represent both model organisms and human pathogens. While the classical composition of the group (Acanthamoeba + Prota…	2016	T11916	Public health	R-048-2015- OT-CONAGEBIO	CRI	Costa Rica	3	Voelcker E	Penard Labs, Berlin, Germany.	DEU	Germany
63	MED	28031045	PMC5192571	10.1186/s13062-016-0171-0	Expansion of the molecular and morphological diversity of Acanthamoebidae (Centramoebida, Amoebozoa) and identification of a novel life cycle type within the group.	<h4>Background</h4>Acanthamoebidae is a 'family' level amoebozoan group composed of the genera Acanthamoeba, Protacanthamoeba, and very recently Luapeleamoeba. This clade of amoebozoans has received considerable attention from the broader scientific community as Acanthamoeba spp. represent both model organisms and human pathogens. While the classical composition of the group (Acanthamoeba + Prota…	2016	T11916	Public health	R-048-2015- OT-CONAGEBIO	CRI	Costa Rica	3	Clauß S	Penard Labs, Berlin, Germany.	DEU	Germany
63	MED	28031045	PMC5192571	10.1186/s13062-016-0171-0	Expansion of the molecular and morphological diversity of Acanthamoebidae (Centramoebida, Amoebozoa) and identification of a novel life cycle type within the group.	<h4>Background</h4>Acanthamoebidae is a 'family' level amoebozoan group composed of the genera Acanthamoeba, Protacanthamoeba, and very recently Luapeleamoeba. This clade of amoebozoans has received considerable attention from the broader scientific community as Acanthamoeba spp. represent both model organisms and human pathogens. While the classical composition of the group (Acanthamoeba + Prota…	2016	T11916	Public health	R-048-2015- OT-CONAGEBIO	CRI	Costa Rica	3	Zhang J	College of Resources and Environmental Sciences, China Agricultural University, 100193, Beijing, People's Republic of China.	CHN	China
63	MED	28031045	PMC5192571	10.1186/s13062-016-0171-0	Expansion of the molecular and morphological diversity of Acanthamoebidae (Centramoebida, Amoebozoa) and identification of a novel life cycle type within the group.	<h4>Background</h4>Acanthamoebidae is a 'family' level amoebozoan group composed of the genera Acanthamoeba, Protacanthamoeba, and very recently Luapeleamoeba. This clade of amoebozoans has received considerable attention from the broader scientific community as Acanthamoeba spp. represent both model organisms and human pathogens. While the classical composition of the group (Acanthamoeba + Prota…	2016	T11916	Public health	R-048-2015- OT-CONAGEBIO	CRI	Costa Rica	3	Brown MW	Department of Biological Sciences, Mississippi State University, PO BOX GY, Mississippi State, MS, 39762, USA. matthew.brown@msstate.edu.	USA	The United States of America
64	MED	31231665	PMC6568212	10.3389/fvets.2019.00175	Genetic and Phenotypic Characterization of the Etiological Agent of Canine Orchiepididymitis Smooth <i>Brucella</i> sp. BCCN84.3.	Members of the genus <i>Brucella</i> cluster in two phylogenetic groups: classical and non-classical species. The former group is composed of <i>Brucella</i> species that cause disease in mammals, including humans. A <i>Brucella</i> species, labeled as <i>Brucella</i> sp. BCCN84.3, was isolated from the testes of a Saint Bernard dog suffering orchiepididymitis, in Costa Rica. Following standard m…	2019	T11899	Food security	R-028-203-OT	CRI	Costa Rica	3	Guzmán-Verri C	Programa de Investigación en Enfermedades Tropicales (PIET), Escuela de Medicina Veterinaria, Universidad Nacional, Heredia, Costa Rica.	CRI	Costa Rica
64	MED	31231665	PMC6568212	10.3389/fvets.2019.00175	Genetic and Phenotypic Characterization of the Etiological Agent of Canine Orchiepididymitis Smooth <i>Brucella</i> sp. BCCN84.3.	Members of the genus <i>Brucella</i> cluster in two phylogenetic groups: classical and non-classical species. The former group is composed of <i>Brucella</i> species that cause disease in mammals, including humans. A <i>Brucella</i> species, labeled as <i>Brucella</i> sp. BCCN84.3, was isolated from the testes of a Saint Bernard dog suffering orchiepididymitis, in Costa Rica. Following standard m…	2019	T11899	Food security	R-028-203-OT	CRI	Costa Rica	3	Suárez-Esquivel M	Programa de Investigación en Enfermedades Tropicales (PIET), Escuela de Medicina Veterinaria, Universidad Nacional, Heredia, Costa Rica.	CRI	Costa Rica
64	MED	31231665	PMC6568212	10.3389/fvets.2019.00175	Genetic and Phenotypic Characterization of the Etiological Agent of Canine Orchiepididymitis Smooth <i>Brucella</i> sp. BCCN84.3.	Members of the genus <i>Brucella</i> cluster in two phylogenetic groups: classical and non-classical species. The former group is composed of <i>Brucella</i> species that cause disease in mammals, including humans. A <i>Brucella</i> species, labeled as <i>Brucella</i> sp. BCCN84.3, was isolated from the testes of a Saint Bernard dog suffering orchiepididymitis, in Costa Rica. Following standard m…	2019	T11899	Food security	R-028-203-OT	CRI	Costa Rica	3	Ruíz-Villalobos N	Programa de Investigación en Enfermedades Tropicales (PIET), Escuela de Medicina Veterinaria, Universidad Nacional, Heredia, Costa Rica.	CRI	Costa Rica
64	MED	31231665	PMC6568212	10.3389/fvets.2019.00175	Genetic and Phenotypic Characterization of the Etiological Agent of Canine Orchiepididymitis Smooth <i>Brucella</i> sp. BCCN84.3.	Members of the genus <i>Brucella</i> cluster in two phylogenetic groups: classical and non-classical species. The former group is composed of <i>Brucella</i> species that cause disease in mammals, including humans. A <i>Brucella</i> species, labeled as <i>Brucella</i> sp. BCCN84.3, was isolated from the testes of a Saint Bernard dog suffering orchiepididymitis, in Costa Rica. Following standard m…	2019	T11899	Food security	R-028-203-OT	CRI	Costa Rica	3	Zygmunt MS	ISP, INRA, Université François Rabelais de Tours, Nouzilly, France.	FRA	France
64	MED	31231665	PMC6568212	10.3389/fvets.2019.00175	Genetic and Phenotypic Characterization of the Etiological Agent of Canine Orchiepididymitis Smooth <i>Brucella</i> sp. BCCN84.3.	Members of the genus <i>Brucella</i> cluster in two phylogenetic groups: classical and non-classical species. The former group is composed of <i>Brucella</i> species that cause disease in mammals, including humans. A <i>Brucella</i> species, labeled as <i>Brucella</i> sp. BCCN84.3, was isolated from the testes of a Saint Bernard dog suffering orchiepididymitis, in Costa Rica. Following standard m…	2019	T11899	Food security	R-028-203-OT	CRI	Costa Rica	3	Gonnet M	ISP, INRA, Université François Rabelais de Tours, Nouzilly, France.	FRA	France
64	MED	31231665	PMC6568212	10.3389/fvets.2019.00175	Genetic and Phenotypic Characterization of the Etiological Agent of Canine Orchiepididymitis Smooth <i>Brucella</i> sp. BCCN84.3.	Members of the genus <i>Brucella</i> cluster in two phylogenetic groups: classical and non-classical species. The former group is composed of <i>Brucella</i> species that cause disease in mammals, including humans. A <i>Brucella</i> species, labeled as <i>Brucella</i> sp. BCCN84.3, was isolated from the testes of a Saint Bernard dog suffering orchiepididymitis, in Costa Rica. Following standard m…	2019	T11899	Food security	R-028-203-OT	CRI	Costa Rica	3	Campos E	Centro Nacional de Referencia en Bacteriología, Instituto Costarricense de Investigación y Enseñanza en Nutrición y Salud (INCIENSA), Cartago, Costa Rica.	CRI	Costa Rica
64	MED	31231665	PMC6568212	10.3389/fvets.2019.00175	Genetic and Phenotypic Characterization of the Etiological Agent of Canine Orchiepididymitis Smooth <i>Brucella</i> sp. BCCN84.3.	Members of the genus <i>Brucella</i> cluster in two phylogenetic groups: classical and non-classical species. The former group is composed of <i>Brucella</i> species that cause disease in mammals, including humans. A <i>Brucella</i> species, labeled as <i>Brucella</i> sp. BCCN84.3, was isolated from the testes of a Saint Bernard dog suffering orchiepididymitis, in Costa Rica. Following standard m…	2019	T11899	Food security	R-028-203-OT	CRI	Costa Rica	3	Víquez-Ruiz E	Programa de Investigación en Enfermedades Tropicales (PIET), Escuela de Medicina Veterinaria, Universidad Nacional, Heredia, Costa Rica.	CRI	Costa Rica
64	MED	31231665	PMC6568212	10.3389/fvets.2019.00175	Genetic and Phenotypic Characterization of the Etiological Agent of Canine Orchiepididymitis Smooth <i>Brucella</i> sp. BCCN84.3.	Members of the genus <i>Brucella</i> cluster in two phylogenetic groups: classical and non-classical species. The former group is composed of <i>Brucella</i> species that cause disease in mammals, including humans. A <i>Brucella</i> species, labeled as <i>Brucella</i> sp. BCCN84.3, was isolated from the testes of a Saint Bernard dog suffering orchiepididymitis, in Costa Rica. Following standard m…	2019	T11899	Food security	R-028-203-OT	CRI	Costa Rica	3	Chacón-Díaz C	Facultad de Microbiología, Centro de Investigación en Enfermedades Tropicales, Universidad de Costa Rica, San José, Costa Rica.	CRI	Costa Rica
64	MED	31231665	PMC6568212	10.3389/fvets.2019.00175	Genetic and Phenotypic Characterization of the Etiological Agent of Canine Orchiepididymitis Smooth <i>Brucella</i> sp. BCCN84.3.	Members of the genus <i>Brucella</i> cluster in two phylogenetic groups: classical and non-classical species. The former group is composed of <i>Brucella</i> species that cause disease in mammals, including humans. A <i>Brucella</i> species, labeled as <i>Brucella</i> sp. BCCN84.3, was isolated from the testes of a Saint Bernard dog suffering orchiepididymitis, in Costa Rica. Following standard m…	2019	T11899	Food security	R-028-203-OT	CRI	Costa Rica	3	Aragón-Aranda B	IDISNA and Departamento de Microbiología y Parasitología, Instituto de Salud Tropical, Universidad de Navarra, Pamplona, Spain.	ESP	Spain
64	MED	31231665	PMC6568212	10.3389/fvets.2019.00175	Genetic and Phenotypic Characterization of the Etiological Agent of Canine Orchiepididymitis Smooth <i>Brucella</i> sp. BCCN84.3.	Members of the genus <i>Brucella</i> cluster in two phylogenetic groups: classical and non-classical species. The former group is composed of <i>Brucella</i> species that cause disease in mammals, including humans. A <i>Brucella</i> species, labeled as <i>Brucella</i> sp. BCCN84.3, was isolated from the testes of a Saint Bernard dog suffering orchiepididymitis, in Costa Rica. Following standard m…	2019	T11899	Food security	R-028-203-OT	CRI	Costa Rica	3	Conde-Álvarez R	IDISNA and Departamento de Microbiología y Parasitología, Instituto de Salud Tropical, Universidad de Navarra, Pamplona, Spain.	ESP	Spain
64	MED	31231665	PMC6568212	10.3389/fvets.2019.00175	Genetic and Phenotypic Characterization of the Etiological Agent of Canine Orchiepididymitis Smooth <i>Brucella</i> sp. BCCN84.3.	Members of the genus <i>Brucella</i> cluster in two phylogenetic groups: classical and non-classical species. The former group is composed of <i>Brucella</i> species that cause disease in mammals, including humans. A <i>Brucella</i> species, labeled as <i>Brucella</i> sp. BCCN84.3, was isolated from the testes of a Saint Bernard dog suffering orchiepididymitis, in Costa Rica. Following standard m…	2019	T11899	Food security	R-028-203-OT	CRI	Costa Rica	3	Moriyón I	IDISNA and Departamento de Microbiología y Parasitología, Instituto de Salud Tropical, Universidad de Navarra, Pamplona, Spain.	ESP	Spain
64	MED	31231665	PMC6568212	10.3389/fvets.2019.00175	Genetic and Phenotypic Characterization of the Etiological Agent of Canine Orchiepididymitis Smooth <i>Brucella</i> sp. BCCN84.3.	Members of the genus <i>Brucella</i> cluster in two phylogenetic groups: classical and non-classical species. The former group is composed of <i>Brucella</i> species that cause disease in mammals, including humans. A <i>Brucella</i> species, labeled as <i>Brucella</i> sp. BCCN84.3, was isolated from the testes of a Saint Bernard dog suffering orchiepididymitis, in Costa Rica. Following standard m…	2019	T11899	Food security	R-028-203-OT	CRI	Costa Rica	3	Blasco JM	Unidad de Producción y Sanidad Animal, Instituto Agroalimentario de Aragón-IA2, CITA-Universidad de Zaragoza, Zaragoza, Spain.	ESP	Spain
64	MED	31231665	PMC6568212	10.3389/fvets.2019.00175	Genetic and Phenotypic Characterization of the Etiological Agent of Canine Orchiepididymitis Smooth <i>Brucella</i> sp. BCCN84.3.	Members of the genus <i>Brucella</i> cluster in two phylogenetic groups: classical and non-classical species. The former group is composed of <i>Brucella</i> species that cause disease in mammals, including humans. A <i>Brucella</i> species, labeled as <i>Brucella</i> sp. BCCN84.3, was isolated from the testes of a Saint Bernard dog suffering orchiepididymitis, in Costa Rica. Following standard m…	2019	T11899	Food security	R-028-203-OT	CRI	Costa Rica	3	Muñoz PM	Unidad de Producción y Sanidad Animal, Instituto Agroalimentario de Aragón-IA2, CITA-Universidad de Zaragoza, Zaragoza, Spain.	ESP	Spain
64	MED	31231665	PMC6568212	10.3389/fvets.2019.00175	Genetic and Phenotypic Characterization of the Etiological Agent of Canine Orchiepididymitis Smooth <i>Brucella</i> sp. BCCN84.3.	Members of the genus <i>Brucella</i> cluster in two phylogenetic groups: classical and non-classical species. The former group is composed of <i>Brucella</i> species that cause disease in mammals, including humans. A <i>Brucella</i> species, labeled as <i>Brucella</i> sp. BCCN84.3, was isolated from the testes of a Saint Bernard dog suffering orchiepididymitis, in Costa Rica. Following standard m…	2019	T11899	Food security	R-028-203-OT	CRI	Costa Rica	3	Baker KS	Pathogen Genomics, Wellcome Trust Sanger Institute, Hinxton, United Kingdom.	GBR	The United Kingdom of Great Britain and Northern Ireland
64	MED	31231665	PMC6568212	10.3389/fvets.2019.00175	Genetic and Phenotypic Characterization of the Etiological Agent of Canine Orchiepididymitis Smooth <i>Brucella</i> sp. BCCN84.3.	Members of the genus <i>Brucella</i> cluster in two phylogenetic groups: classical and non-classical species. The former group is composed of <i>Brucella</i> species that cause disease in mammals, including humans. A <i>Brucella</i> species, labeled as <i>Brucella</i> sp. BCCN84.3, was isolated from the testes of a Saint Bernard dog suffering orchiepididymitis, in Costa Rica. Following standard m…	2019	T11899	Food security	R-028-203-OT	CRI	Costa Rica	3	Thomson NR	Pathogen Genomics, Wellcome Trust Sanger Institute, Hinxton, United Kingdom.	GBR	The United Kingdom of Great Britain and Northern Ireland
64	MED	31231665	PMC6568212	10.3389/fvets.2019.00175	Genetic and Phenotypic Characterization of the Etiological Agent of Canine Orchiepididymitis Smooth <i>Brucella</i> sp. BCCN84.3.	Members of the genus <i>Brucella</i> cluster in two phylogenetic groups: classical and non-classical species. The former group is composed of <i>Brucella</i> species that cause disease in mammals, including humans. A <i>Brucella</i> species, labeled as <i>Brucella</i> sp. BCCN84.3, was isolated from the testes of a Saint Bernard dog suffering orchiepididymitis, in Costa Rica. Following standard m…	2019	T11899	Food security	R-028-203-OT	CRI	Costa Rica	3	Cloeckaert A	ISP, INRA, Université François Rabelais de Tours, Nouzilly, France.	FRA	France
64	MED	31231665	PMC6568212	10.3389/fvets.2019.00175	Genetic and Phenotypic Characterization of the Etiological Agent of Canine Orchiepididymitis Smooth <i>Brucella</i> sp. BCCN84.3.	Members of the genus <i>Brucella</i> cluster in two phylogenetic groups: classical and non-classical species. The former group is composed of <i>Brucella</i> species that cause disease in mammals, including humans. A <i>Brucella</i> species, labeled as <i>Brucella</i> sp. BCCN84.3, was isolated from the testes of a Saint Bernard dog suffering orchiepididymitis, in Costa Rica. Following standard m…	2019	T11899	Food security	R-028-203-OT	CRI	Costa Rica	3	Moreno E	Programa de Investigación en Enfermedades Tropicales (PIET), Escuela de Medicina Veterinaria, Universidad Nacional, Heredia, Costa Rica.	CRI	Costa Rica
65	MED	30560780	PMC6333445	10.7554/elife.37412	Multifactorial processes underlie parallel opsin loss in neotropical bats.	The loss of previously adaptive traits is typically linked to relaxation in selection, yet the molecular steps leading to such repeated losses are rarely known. Molecular studies of loss have tended to focus on gene sequences alone, but overlooking other aspects of protein expression might underestimate phenotypic diversity. Insights based almost solely on opsin gene evolution, for instance, have…	2018	T11228	Conservation	R-018-2013-OT-CONAGEBIO	CRI	Costa Rica	3	Sadier A	Department of Ecology and Evolutionary Biology, University of California, Los Angeles, United States.	USA	The United States of America
65	MED	30560780	PMC6333445	10.7554/elife.37412	Multifactorial processes underlie parallel opsin loss in neotropical bats.	The loss of previously adaptive traits is typically linked to relaxation in selection, yet the molecular steps leading to such repeated losses are rarely known. Molecular studies of loss have tended to focus on gene sequences alone, but overlooking other aspects of protein expression might underestimate phenotypic diversity. Insights based almost solely on opsin gene evolution, for instance, have…	2018	T11228	Conservation	R-018-2013-OT-CONAGEBIO	CRI	Costa Rica	3	Davies KT	School of Biological and Chemical Sciences, Queen Mary University of London, London, United Kingdom.	GBR	The United Kingdom of Great Britain and Northern Ireland
65	MED	30560780	PMC6333445	10.7554/elife.37412	Multifactorial processes underlie parallel opsin loss in neotropical bats.	The loss of previously adaptive traits is typically linked to relaxation in selection, yet the molecular steps leading to such repeated losses are rarely known. Molecular studies of loss have tended to focus on gene sequences alone, but overlooking other aspects of protein expression might underestimate phenotypic diversity. Insights based almost solely on opsin gene evolution, for instance, have…	2018	T11228	Conservation	R-018-2013-OT-CONAGEBIO	CRI	Costa Rica	3	Yohe LR	Department of Ecology and Evolution, Stony Brook University, New York, United States.	USA	The United States of America
65	MED	30560780	PMC6333445	10.7554/elife.37412	Multifactorial processes underlie parallel opsin loss in neotropical bats.	The loss of previously adaptive traits is typically linked to relaxation in selection, yet the molecular steps leading to such repeated losses are rarely known. Molecular studies of loss have tended to focus on gene sequences alone, but overlooking other aspects of protein expression might underestimate phenotypic diversity. Insights based almost solely on opsin gene evolution, for instance, have…	2018	T11228	Conservation	R-018-2013-OT-CONAGEBIO	CRI	Costa Rica	3	Yun K	Department of Animal Biology, University of Illinois, Urbana, United States.	USA	The United States of America
65	MED	30560780	PMC6333445	10.7554/elife.37412	Multifactorial processes underlie parallel opsin loss in neotropical bats.	The loss of previously adaptive traits is typically linked to relaxation in selection, yet the molecular steps leading to such repeated losses are rarely known. Molecular studies of loss have tended to focus on gene sequences alone, but overlooking other aspects of protein expression might underestimate phenotypic diversity. Insights based almost solely on opsin gene evolution, for instance, have…	2018	T11228	Conservation	R-018-2013-OT-CONAGEBIO	CRI	Costa Rica	3	Donat P	Department of Ecology and Evolution, Stony Brook University, New York, United States.	USA	The United States of America
65	MED	30560780	PMC6333445	10.7554/elife.37412	Multifactorial processes underlie parallel opsin loss in neotropical bats.	The loss of previously adaptive traits is typically linked to relaxation in selection, yet the molecular steps leading to such repeated losses are rarely known. Molecular studies of loss have tended to focus on gene sequences alone, but overlooking other aspects of protein expression might underestimate phenotypic diversity. Insights based almost solely on opsin gene evolution, for instance, have…	2018	T11228	Conservation	R-018-2013-OT-CONAGEBIO	CRI	Costa Rica	3	Hedrick BP	Department of Organismic and Evolutionary Biology, Harvard University, Cambridge, United States.	USA	The United States of America
65	MED	30560780	PMC6333445	10.7554/elife.37412	Multifactorial processes underlie parallel opsin loss in neotropical bats.	The loss of previously adaptive traits is typically linked to relaxation in selection, yet the molecular steps leading to such repeated losses are rarely known. Molecular studies of loss have tended to focus on gene sequences alone, but overlooking other aspects of protein expression might underestimate phenotypic diversity. Insights based almost solely on opsin gene evolution, for instance, have…	2018	T11228	Conservation	R-018-2013-OT-CONAGEBIO	CRI	Costa Rica	3	Dumont ER	School of Natural Sciences, University of California, Merced, United States.	USA	The United States of America
65	MED	30560780	PMC6333445	10.7554/elife.37412	Multifactorial processes underlie parallel opsin loss in neotropical bats.	The loss of previously adaptive traits is typically linked to relaxation in selection, yet the molecular steps leading to such repeated losses are rarely known. Molecular studies of loss have tended to focus on gene sequences alone, but overlooking other aspects of protein expression might underestimate phenotypic diversity. Insights based almost solely on opsin gene evolution, for instance, have…	2018	T11228	Conservation	R-018-2013-OT-CONAGEBIO	CRI	Costa Rica	3	Dávalos LM	Department of Ecology and Evolution, Stony Brook University, New York, United States.	USA	The United States of America
65	MED	30560780	PMC6333445	10.7554/elife.37412	Multifactorial processes underlie parallel opsin loss in neotropical bats.	The loss of previously adaptive traits is typically linked to relaxation in selection, yet the molecular steps leading to such repeated losses are rarely known. Molecular studies of loss have tended to focus on gene sequences alone, but overlooking other aspects of protein expression might underestimate phenotypic diversity. Insights based almost solely on opsin gene evolution, for instance, have…	2018	T11228	Conservation	R-018-2013-OT-CONAGEBIO	CRI	Costa Rica	3	Rossiter SJ	School of Biological and Chemical Sciences, Queen Mary University of London, London, United Kingdom.	GBR	The United Kingdom of Great Britain and Northern Ireland
65	MED	30560780	PMC6333445	10.7554/elife.37412	Multifactorial processes underlie parallel opsin loss in neotropical bats.	The loss of previously adaptive traits is typically linked to relaxation in selection, yet the molecular steps leading to such repeated losses are rarely known. Molecular studies of loss have tended to focus on gene sequences alone, but overlooking other aspects of protein expression might underestimate phenotypic diversity. Insights based almost solely on opsin gene evolution, for instance, have…	2018	T11228	Conservation	R-018-2013-OT-CONAGEBIO	CRI	Costa Rica	3	Sears KE	Department of Ecology and Evolutionary Biology, University of California, Los Angeles, United States.	USA	The United States of America
[truncated: 14,595 more rows]
