# Supplementary material for: A new indicator for the Kunming–Montreal Global Biodiversity Framework: Capturing non-monetary benefit data from access and benefit-sharing agreements
Source: Bioscience. 2025 Feb 19;75(4):298–306. doi: 10.1093/biosci/biae132 (PMC12016788; doi:10.1093/biosci/biae132)
Supplement: biae132_Supplemental_Files [file biae132_supplemental_files.zip › supplementary_table_5.csv]

id	IDPMC	DOI	IDPERMIT	COUNTRY_PERMIT_CODE	ABS_SCORE	IDMATCH	base
1	PMC7816685	10.1093/jmammal/gyaa127	1	NEMA/AGR/104/2018	3	1	Acknowledgements
2	PMC8743880	10.1098/rstb.2020.0447	5	NEMA/AGR/68/2017	3	2	Acknowledgements
3	PMC9091847	10.1098/rspb.2021.2702	6	NEMA/AGR/66/2016	3	3	Ethics
3	PMC9091847	10.1098/rspb.2021.2702	9	NEMA/AGR/107/2018	3	14	Ethics
4	PMC7351297	10.4269/ajtmh.19-0831	7	NEMA/AGR/46/2014	3	4	Acknowledgements
5	PMC6797213	10.1371/journal.pntd.0007013	7	NEMA/AGR/46/2014	3	5	Materials and Methods
6	PMC8601052	10.7717/peerj.12290	7	NEMA/AGR/46/2014	3	6	Materials and Methods
6	PMC8601052	10.7717/peerj.12290	7	NEMA/AGR/46/2014	3	6	Field Study Permissions
6	PMC8601052	10.7717/peerj.12290	10	NEMA/AGR/149/2021	3	17	Materials and Methods
6	PMC8601052	10.7717/peerj.12290	10	NEMA/AGR/149/2021	3	17	Field Study Permissions
7	PMC6609173	10.4269/ajtmh.19-0089	7	NEMA/AGR/46/2014	3	7	Acknowledgements
8	PMC8967911	10.1038/s41598-022-09305-7	7	NEMA/AGR/46/2014	3	8	Materials and Methods
8	PMC8967911	10.1038/s41598-022-09305-7	10	NEMA/AGR/149/2021	3	18	Materials and Methods
9	PMC5943310	10.1038/s41598-018-25463-z	7	NEMA/AGR/46/2014	3	9	Materials and Methods
10	PMC6936870	10.1371/journal.pntd.0006927	7	NEMA/AGR/46/2014	3	10	Materials and Methods
11	PMC6917487	10.7554/elife.50095	7	NEMA/AGR/46/2014	3	11	Materials and Methods
12	PMC5685644	10.1371/journal.pntd.0005984	7	NEMA/AGR/46/2014	3	12	Materials and Methods
13	PMC6696681	10.1186/s40462-019-0170-8	8	NEMA/AGR/70/2016	3	13	Ethical permits
15	PMC8529100	10.1016/j.ijppaw.2021.10.007	9	NEMA/AGR/107/2018	3	16	Acknowledgements
17	PMC7673574	10.1371/journal.pone.0241231	11	R-CM-RN-001-2014-OT-CONAGEBIO	3	20	Materials and Methods
17	PMC7673574	10.1371/journal.pone.0241231	12	R-CM-RN-002-2017-OT-CONAGEBIO	3	21	Materials and Methods
18	PMC8620147	10.3390/genes12111710	13	R-CM-VERITAS-001- 2018-OT-CONAGEBIO	3	22	Materials and Methods
19	PMC8601883	10.1002/ece3.8239	14	R-056-2019-OT-CONAGEBIO	3	23	Acknowledgements
20	PMC6751270	10.3389/fmicb.2019.02060	15	R-055-2015-OT-CONAGEBio	3	24	Ethics Statement
21	PMC7509932	10.1186/s12866-020-01979-1	15	R-055-2015-OT-CONAGEBio	3	25	Ethical permits
22	PMC6477815	10.3897/zookeys.838.29635	16	R-037-2017-OT-CONAGEBIO	3	26	Acknowledgements
23	PMC8759388	10.1128/mra.00935-21	17	R-CM-ITCR-001-2019-OT	3	27	Acknowledgements
23	PMC8759388	10.1128/mra.00935-21	18	R-CM-ITCR-002-2019-OT	3	28	Acknowledgements
25	PMC8360539	10.1371/journal.pone.0254604	19	R-025-2014-OT-CONAGEBIO	3	29	Materials and Methods
25	PMC8360539	10.1371/journal.pone.0254604	20	R-001-2015-OT-CONAGEBIO	3	31	Materials and Methods
26	PMC7896301	10.1073/pnas.2010632118	19	R-025-2014-OT-CONAGEBIO	3	30	Materials and Methods
26	PMC7896301	10.1073/pnas.2010632118	30	R-002-2020-OT-CONAGEBIO	3	41	Materials and Methods
28	PMC7681244	10.3389/fmicb.2020.575207	21	R-070-2018-OT-CONAGEBIO	3	32	Materials and Methods
28	PMC7681244	10.3389/fmicb.2020.575207	21	R-070-2018-OT-CONAGEBIO	3	32	Acknowledgements
28	PMC7681244	10.3389/fmicb.2020.575207	805	SINAC-CUSBSE-PI-R-032-2018	2	1135	Materials and Methods
28	PMC7681244	10.3389/fmicb.2020.575207	806	INCOPESCA-CPI-003-12-2018	3	1136	Acknowledgements
29	PMC7182279	10.1371/journal.pntd.0008235	22	R-028-203-OT	3	33	Materials and Methods
29	PMC7182279	10.1371/journal.pntd.0008235	23	R-CM-UNA-003-2019-OT-CONAGEBIO	3	34	Materials and Methods
30	PMC7934906	10.1098/rspb.2020.3138	24	R-032-2017-OT-CONAGEBIO	3	35	Ethics
30	PMC7934906	10.1098/rspb.2020.3138	25	R-051-2018-TCONAGEBIO	3	36	Ethics
30	PMC7934906	10.1098/rspb.2020.3138	26	R-059-2018-OT-CONAGEBIO	3	37	Ethics
31	PMC8451089	10.1186/s12983-021-00427-8	27	R- 007–2017-OT-CONAGEBIO	3	38	Materials and Methods
31	PMC8451089	10.1186/s12983-021-00427-8	28	R-009-2014-OT-CONAGEBIO	3	39	Declarations
32	PMC8876939	10.3390/molecules27041348	29	R-012-2020-OT-CONAGEBIO	3	40	Materials and Methods
38	PMC8609352	10.1128/mbio.02317-21	36	R-013-2021-OT-CONAGEBIO	3	43	Materials and Methods
38	PMC8609352	10.1128/mbio.02317-21	36	R-013-2021-OT-CONAGEBIO	3	43	Acknowledgements
39	PMC9185989	10.1186/s12915-022-01289-0	37	R-046-2015-OT-CONAGEBIO	3	44	Acknowledgements
40	PMC7168552	10.1111/tbed.13333	38	R‐026‐OT‐CONAGEBIO	3	45	Materials and Methods
40	PMC7168552	10.1111/tbed.13333	38	R‐026‐OT‐CONAGEBIO	3	45	Ethical permits
41	PMC8390663	10.1038/s41598-021-96431-3	39	R-054-2018-OT-CONAGEBIO	3	46	Materials and Methods
41	PMC8390663	10.1038/s41598-021-96431-3	40	R-055-2018-OT-CONAGEBIO	3	47	Materials and Methods
41	PMC8390663	10.1038/s41598-021-96431-3	109	288-2015-SERFOR-DGGSPFFS	3	167	Materials and Methods
42	PMC7213686	10.1371/journal.pone.0232601	41	R-07-2015-OT-CONAGEBIO	3	48	Materials and Methods
42	PMC7213686	10.1371/journal.pone.0232601	42	R-08-2015-OT-CONAGEBIO	3	49	Materials and Methods
43	PMC5051729	10.1371/journal.pone.0162712	43	R-033-2013-OT-CONAGEBIO	3	50	Materials and Methods
43	PMC5051729	10.1371/journal.pone.0162712	43	R-033-2013-OT-CONAGEBIO	3	50	Acknowledgements
43	PMC5051729	10.1371/journal.pone.0162712	44	R-057-2015-OT-CONAGEBIO	3	51	Materials and Methods
43	PMC5051729	10.1371/journal.pone.0162712	44	R-057-2015-OT-CONAGEBIO	3	51	Acknowledgements
44	PMC5911922	10.3390/molecules23020355	45	R-001-2006-OT-CONAGEBIO	3	52	Acknowledgements
45	PMC6237287	10.1371/journal.pntd.0006865	46	RT-044-2015-OT-CONAGEBIO	3	53	Materials and Methods
45	PMC6237287	10.1371/journal.pntd.0006865	47	RT-042-2015-OT-CONAGEBIO	3	54	Materials and Methods
45	PMC6237287	10.1371/journal.pntd.0006865	48	RT-019-2013-OT-CONAGEBIO	3	55	Materials and Methods
46	PMC6052855	10.7717/peerj.5319	28	R-009-2014-OT-CONAGEBIO	3	56	Materials and Methods
46	PMC6052855	10.7717/peerj.5319	28	R-009-2014-OT-CONAGEBIO	3	56	Field Study Permissions
47	PMC8082969	10.1186/s12862-021-01797-7	49	R-045-2017-OT-CONAGEBIO	3	58	Declarations
48	PMC5821464	10.1371/journal.pone.0192207	37	R-046-2015-OT-CONAGEBIO	3	59	Acknowledgements
49	PMC4122515	10.1163/15685381-00002940	50	R-022-2012-OT-CONAGEBIO	3	60	Acknowledgements
50	PMC8032781	10.1038/s41598-021-86574-8	51	R-026–2017-OT	3	61	Acknowledgements
51	PMC5456209	10.3390/medicines2040331	45	R-001-2006-OT-CONAGEBIO	3	62	Acknowledgements
52	PMC5960584	10.7717/peerj.4793	52	R-026-2015-OT-CONAGEBIO	3	63	Materials and Methods
52	PMC5960584	10.7717/peerj.4793	52	R-026-2015-OT-CONAGEBIO	3	63	Field Study Permissions
53	PMC5036068	10.7717/peerj.2465	53	R-005-2013-OT-CONAGEBIO	3	64	Materials and Methods
53	PMC5036068	10.7717/peerj.2465	53	R-005-2013-OT-CONAGEBIO	3	64	Field Study Permissions
54	PMC5857133	10.1186/s12983-018-0249-x	28	R-009-2014-OT-CONAGEBIO	3	65	Ethical permits
55	PMC7341444	10.1002/ecy.2933	902	R‐070‐218‐0T‐CONAGEBIO	3	66	Acknowledgements
56	PMC4563095	10.1155/2015/285018	54	R-CM-INBio-40-2008-OT	3	67	Materials and Methods
56	PMC4563095	10.1155/2015/285018	54	R-CM-INBio-40-2008-OT	3	67	Acknowledgements
56	PMC4563095	10.1155/2015/285018	55	R-CM-INBio-48-2008-OT	3	68	Materials and Methods
56	PMC4563095	10.1155/2015/285018	55	R-CM-INBio-48-2008-OT	3	68	Acknowledgements
57	26390155	10.1111/nph.13654	56	R-034-2013	3	69	Acknowledgements
58	PMC8473985	10.1093/g3journal/jkab260	57	R-041-2017	3	70	Materials and Methods
59	PMC4685052	10.3389/fmicb.2015.01403	58	R010-2010-OT-CONAGEBIO	3	71	Materials and Methods
60	PMC6118385	10.1371/journal.pone.0202863	59	R056-2015-OT-CONAGEBIO	3	72	Materials and Methods
61	PMC5532977	10.3390/medicines1010032	45	R-001-2006-OT-CONAGEBIO	3	73	Acknowledgements
62	PMC5688083	10.1038/s41598-017-15990-6	60	R-006–2015-OT-CONAGEBIO	3	74	Materials and Methods
63	PMC5192571	10.1186/s13062-016-0171-0	61	R-048-2015- OT-CONAGEBIO	3	75	Acknowledgements
64	PMC6568212	10.3389/fvets.2019.00175	22	R-028-203-OT	3	76	Acknowledgements
65	PMC6333445	10.7554/elife.37412	63	R-018-2013-OT-CONAGEBIO	3	77	Acknowledgements
66	PMC3439412	10.1371/journal.pone.0044641	64	001-2005-OT-CONAGEBIO	3	78	Acknowledgements
67	PMC3244425	10.1371/journal.pone.0028821	65	R-008-2009-OT-CONAGEBIO	3	79	Materials and Methods
68	PMC4340935	10.1371/journal.pone.0118579	66	R-022–2013- OT-CONAGEBIO	3	80	Materials and Methods
69	PMC4938164	10.1371/journal.pone.0159131	67	R-005-2012	3	81	Materials and Methods
69	PMC4938164	10.1371/journal.pone.0159131	67	R-005-2012	3	81	Acknowledgements
70	PMC5102370	10.1371/journal.pone.0165056	28	R-009-2014-OT-CONAGEBIO	3	82	Materials and Methods
71	PMC5554395	10.1093/gbe/evx137	22	R-028-203-OT	3	83	Acknowledgements
72	34224564	10.1093/jme/tjab113	68	R-030-2017-OT-CONAGEBIO	3	84	Materials and Methods
72	34224564	10.1093/jme/tjab113	68	R-030-2017-OT-CONAGEBIO	3	84	Acknowledgements
78	PMC9128366	10.5194/pb-9-7-2022	69	249-2017-SERFOR/DGGSPFFS	3	85	Ethics Statement
78	PMC9128366	10.5194/pb-9-7-2022	69	249-2017-SERFOR/DGGSPFFS	3	85	Acknowledgements
80	PMC9288929	10.1002/ece3.9095	72	029-2016-SERFOR-DGGSPFFS	3	86	Acknowledgements
80	PMC9288929	10.1002/ece3.9095	73	405-2016-SERFOR-DGGSPFFS	3	87	Acknowledgements
80	PMC9288929	10.1002/ece3.9095	74	116-2017-SERFOR-DGGSPFFS	3	88	Acknowledgements
81	PMC8527499	10.1093/g3journal/jkab271	75	203-2015-SERFOR-DGGSPFFS	3	89	Materials and Methods
81	PMC8527499	10.1093/g3journal/jkab271	75	203-2015-SERFOR-DGGSPFFS	3	89	Data availability
81	PMC8527499	10.1093/g3journal/jkab271	76	222-2015-SERFOR-DGGSPFFS	3	90	Materials and Methods
81	PMC8527499	10.1093/g3journal/jkab271	76	222-2015-SERFOR-DGGSPFFS	3	90	Data availability
82	PMC7040042	10.3897/zookeys.912.50592	77	0328-2017-SERFOR-DGGSPFFS/RDG	3	91	Abstract
82	PMC7040042	10.3897/zookeys.912.50592	77	0328-2017-SERFOR-DGGSPFFS/RDG	3	91	Other
82	PMC7040042	10.3897/zookeys.912.50592	78	356-2017-SERFOR-DGGSPFFS	3	92	Abstract
82	PMC7040042	10.3897/zookeys.912.50592	78	356-2017-SERFOR-DGGSPFFS	3	92	Other
83	PMC9168662	10.1093/gbe/evac077	79	96-2015-SERFOR/DGGSPFFS	3	93	Acknowledgements
83	PMC9168662	10.1093/gbe/evac077	158	1013/2006	3	251	Acknowledgements
83	PMC9168662	10.1093/gbe/evac077	159	1350/2009	3	252	Acknowledgements
84		10.1093/molbev/msz115	80	069-2016-SERFOR/DGGSPFFS	3	94	Acknowledgements
85	PMC6992181	10.1371/journal.pone.0224188	81	007-2014-SERFOR-DGGSPFFS	3	95	Materials and Methods
85	PMC6992181	10.1371/journal.pone.0224188	81	007-2014-SERFOR-DGGSPFFS	3	95	Acknowledgements
85	PMC6992181	10.1371/journal.pone.0224188	82	0406-2017-SERFOR-DGGSPFFS	3	96	Materials and Methods
85	PMC6992181	10.1371/journal.pone.0224188	82	0406-2017-SERFOR-DGGSPFFS	3	96	Acknowledgements
85	PMC6992181	10.1371/journal.pone.0224188	83	161-2018-MINAGRI-SERFOR-DGGSPFFS	3	97	Materials and Methods
85	PMC6992181	10.1371/journal.pone.0224188	83	161-2018-MINAGRI-SERFOR-DGGSPFFS	3	97	Acknowledgements
86	PMC8950266	10.3390/jof8030216	84	083-2014-SERFOR-DGGSPFFS	3	98	Acknowledgements
86	PMC8950266	10.3390/jof8030216	85	0085-2015-SERFOR-DGGSPFFSDGSPF	3	99	Acknowledgements
87	PMC8668891	10.1038/s41467-021-27549-1	86	373-2017-SERFOR-DGGSPFFS	3	100	Acknowledgements
88	PMC9298010	10.1111/mec.16240	87	223-2017-SERFOR/DGGSPFFS	3	101	Acknowledgements
89	PMC6821358	10.1093/jisesa/iez099	81	007-2014-SERFOR-DGGSPFFS	3	102	Acknowledgements
90	PMC9017877	10.1371/journal.pbio.3001580	88	RD-009-2015-SERFOR-DGGSPFFS	3	103	Materials and Methods
90	PMC9017877	10.1371/journal.pbio.3001580	89	RD-264-2015-SERFOR-DGGSPFFS	3	104	Materials and Methods
90	PMC9017877	10.1371/journal.pbio.3001580	90	RD-142-2015-SERFOR-DGGSPFFS	3	105	Materials and Methods
90	PMC9017877	10.1371/journal.pbio.3001580	91	RD-054-2016-SERFOR-DGGSPFFS	3	106	Materials and Methods
91	PMC8569697	10.1111/zph.12808	90	RD-142-2015-SERFOR-DGGSPFFS	3	107	Materials and Methods
91	PMC8569697	10.1111/zph.12808	91	RD-054-2016-SERFOR-DGGSPFFS	3	108	Materials and Methods
92	PMC7914986	10.3390/v13020252	88	RD-009-2015-SERFOR-DGGSPFFS	3	109	Materials and Methods
92	PMC7914986	10.3390/v13020252	89	RD-264-2015-SERFOR-DGGSPFFS	3	110	Materials and Methods
92	PMC7914986	10.3390/v13020252	90	RD-142-2015-SERFOR-DGGSPFFS	3	111	Materials and Methods
92	PMC7914986	10.3390/v13020252	91	RD-054-2016-SERFOR-DGGSPFFS	3	112	Materials and Methods
93	PMC6795419	10.1371/journal.pone.0222718	72	029-2016-SERFOR-DGGSPFFS	3	113	Materials and Methods
93	PMC6795419	10.1371/journal.pone.0222718	73	405-2016-SERFOR-DGGSPFFS	3	114	Materials and Methods
93	PMC6795419	10.1371/journal.pone.0222718	74	116-2017-SERFOR-DGGSPFFS	3	115	Materials and Methods
94	PMC6907035	10.1093/icb/icz007	92	RD-273-2012-SERFOR-DGGSPFFS	3	116	Ethics
94	PMC6907035	10.1093/icb/icz007	88	RD-009-2015-SERFOR-DGGSPFFS	3	117	Ethics
94	PMC6907035	10.1093/icb/icz007	89	RD-264-2015-SERFOR-DGGSPFFS	3	118	Ethics
94	PMC6907035	10.1093/icb/icz007	90	RD-142-2015-SERFOR-DGGSPFFS	3	119	Ethics
95	PMC8967768	10.1007/s13744-022-00946-x	93	0328-2017-SERFOR-DGGSPFFS	3	120	Materials and Methods
95	PMC8967768	10.1007/s13744-022-00946-x	78	356-2017-SERFOR-DGGSPFFS	3	121	Materials and Methods
96	PMC6994132	10.1371/journal.pone.0228136	94	165-2017-SERFOR	3	122	Acknowledgements
97	PMC6906169	10.3897/bdj.7.e35907	81	007-2014-SERFOR-DGGSPFFS	3	123	Acknowledgements
97	PMC6906169	10.3897/bdj.7.e35907	82	0406-2017-SERFOR-DGGSPFFS	3	124	Acknowledgements
98	PMC9333555	10.7589/2018-10-248	95	0173-2016-SERFOR-DGGSPFFS	3	125	Other
98	PMC9333555	10.7589/2018-10-248	96	213-2016-SERFOR-DGGSFFS	3	126	Other
99	PMC7826387	10.1073/pnas.2019907118	88	RD-009-2015-SERFOR-DGGSPFFS	3	127	Materials and Methods
99	PMC7826387	10.1073/pnas.2019907118	89	RD-264-2015-SERFOR-DGGSPFFS	3	128	Materials and Methods
99	PMC7826387	10.1073/pnas.2019907118	90	RD-142-2015-SERFOR-DGGSPFFS	3	129	Materials and Methods
99	PMC7826387	10.1073/pnas.2019907118	91	RD-054-2016-SERFOR-DGGSPFFS	3	130	Materials and Methods
100	PMC6294821	10.3897/phytokeys.113.28242	97	282-2017-SERFOR/DGGSPFFS	3	131	Acknowledgements
101	PMC6299927	10.1186/s12983-018-0293-6	81	007-2014-SERFOR-DGGSPFFS	3	132	Materials and Methods
101	PMC6299927	10.1186/s12983-018-0293-6	81	007-2014-SERFOR-DGGSPFFS	3	132	Acknowledgements
102	PMC8466079	10.7717/peerj.11878	98	029-2016-SERFOR-DGSPFS	3	133	Materials and Methods
102	PMC8466079	10.7717/peerj.11878	98	029-2016-SERFOR-DGSPFS	3	133	Field Study Permissions
103	PMC6647546	10.1007/s10682-019-09994-z	81	007-2014-SERFOR-DGGSPFFS	3	134	Ethics Statement
104	PMC6501930	10.1098/rspb.2018.2769	99	002-2015-SERFOR-DGGSPFFS	3	135	Acknowledgements
104	PMC6501930	10.1098/rspb.2018.2769	86	373-2017-SERFOR-DGGSPFFS	3	136	Acknowledgements
105	PMC7683562	10.1038/s41467-020-19832-4	88	RD-009-2015-SERFOR-DGGSPFFS	3	137	Materials and Methods
105	PMC7683562	10.1038/s41467-020-19832-4	89	RD-264-2015-SERFOR-DGGSPFFS	3	138	Materials and Methods
105	PMC7683562	10.1038/s41467-020-19832-4	90	RD-142-2015-SERFOR-DGGSPFFS	3	139	Materials and Methods
105	PMC7683562	10.1038/s41467-020-19832-4	91	RD-054-2016-SERFOR-DGGSPFFS	3	140	Materials and Methods
106	PMC8580958	10.3897/phytokeys.184.70844	100	247 -2016 -SERFOR/DGGSPFFS	3	141	Materials and Methods
107	PMC7532710	10.1098/rsbl.2020.0428	101	405-2017-SERFOR/DGGSPFFS	3	142	Ethics
108	PMC6675106	10.1371/journal.pone.0219759	72	029-2016-SERFOR-DGGSPFFS	3	143	Acknowledgements
108	PMC6675106	10.1371/journal.pone.0219759	73	405-2016-SERFOR-DGGSPFFS	3	144	Acknowledgements
108	PMC6675106	10.1371/journal.pone.0219759	74	116-2017-SERFOR-DGGSPFFS	3	145	Acknowledgements
109	PMC8427571	10.1002/ece3.7467	72	029-2016-SERFOR-DGGSPFFS	3	146	Materials and Methods
109	PMC8427571	10.1002/ece3.7467	73	405-2016-SERFOR-DGGSPFFS	3	147	Materials and Methods
109	PMC8427571	10.1002/ece3.7467	74	116-2017-SERFOR-DGGSPFFS	3	148	Materials and Methods
110	PMC7671125	10.1093/iob/obaa006	72	029-2016-SERFOR-DGGSPFFS	3	149	Materials and Methods
110	PMC7671125	10.1093/iob/obaa006	73	405-2016-SERFOR-DGGSPFFS	3	150	Materials and Methods
110	PMC7671125	10.1093/iob/obaa006	74	116-2017-SERFOR-DGGSPFFS	3	151	Materials and Methods
111	PMC7960689	10.3897/zookeys.1022.60571	102	328-2019-MINAGRI-SERFOR-DGGSPFFS	3	152	Acknowledgements
112	PMC6526904	10.1093/molbev/msz067	103	083-2015-SERFOR-DGGSPFFS	3	153	Acknowledgements
112	PMC6526904	10.1093/molbev/msz067	104	119-2017-SERFOR/DGGSPFFS	3	154	Acknowledgements
113	PMC8836326	10.1093/cz/zoab030	105	200-2016-SERFOR/DGGSPFFS	3	155	Acknowledgements
114	PMC5882995	10.1098/rstb.2017.0089	92	RD-273-2012-SERFOR-DGGSPFFS	3	156	Ethics
114	PMC5882995	10.1098/rstb.2017.0089	88	RD-009-2015-SERFOR-DGGSPFFS	3	157	Ethics
114	PMC5882995	10.1098/rstb.2017.0089	89	RD-264-2015-SERFOR-DGGSPFFS	3	158	Ethics
114	PMC5882995	10.1098/rstb.2017.0089	90	RD-142-2015-SERFOR-DGGSPFFS	3	159	Ethics
115	PMC7041512	10.5194/pb-6-59-2019	69	249-2017-SERFOR/DGGSPFFS	3	160	Materials and Methods
116	PMC7320723	10.7717/peerj.9433	106	010-2018-SERFOR/DGGSPFFS	3	161	Materials and Methods
116	PMC7320723	10.7717/peerj.9433	106	010-2018-SERFOR/DGGSPFFS	3	161	Field Study Permissions
117	PMC5624201	10.3897/phytokeys.85.12607	107	0259-2016-SERFOR-DGGSPFFS	3	162	Acknowledgements
118	PMC8691843	10.7554/elife.69080	99	002-2015-SERFOR-DGGSPFFS	3	163	Acknowledgements
118	PMC8691843	10.7554/elife.69080	86	373-2017-SERFOR-DGGSPFFS	3	164	Acknowledgements
119	PMC8783072	10.1016/j.ijppaw.2022.01.005	108	067-2020-MINAGRI-SERFOR/DGGSPFFS	3	165	Materials and Methods
120	PMC7683532	10.1038/s41598-020-77132-9	69	249-2017-SERFOR/DGGSPFFS	3	166	Materials and Methods
120	PMC7683532	10.1038/s41598-020-77132-9	69	249-2017-SERFOR/DGGSPFFS	3	166	Acknowledgements
121	PMC7004108	10.1111/mec.15250	88	RD-009-2015-SERFOR-DGGSPFFS	3	168	Materials and Methods
121	PMC7004108	10.1111/mec.15250	89	RD-264-2015-SERFOR-DGGSPFFS	3	169	Materials and Methods
121	PMC7004108	10.1111/mec.15250	90	RD-142-2015-SERFOR-DGGSPFFS	3	170	Materials and Methods
121	PMC7004108	10.1111/mec.15250	91	RD-054-2016-SERFOR-DGGSPFFS	3	171	Materials and Methods
122	PMC5650183	10.1371/journal.pone.0187019	110	287-2016-SERFOR/DGGSPFFS	3	172	Acknowledgements
123	PMC8026150	10.1093/cz/zoaa037	105	200-2016-SERFOR/DGGSPFFS	3	173	Ethics Statement
124	PMC7029894	10.1098/rsos.191489	69	249-2017-SERFOR/DGGSPFFS	3	174	Ethics
125	PMC7735076	10.7717/peerj.10222	111	301-2015	3	175	Field Study Permissions
125	PMC7735076	10.7717/peerj.10222	112	019-2017 SERFOR/DGGSPFFS	3	176	Field Study Permissions
126	PMC6446800	10.1111/zph.12456	91	RD-054-2016-SERFOR-DGGSPFFS	3	177	Acknowledgements
127	PMC6887541	10.1038/s41559-019-1032-x	113	028-2017-SERFOR/DGGSPFFS	3	178	Materials and Methods
128	PMC6528969	10.1371/journal.pbio.3000251	114	403-2016-SERFORDGGSPFFS	3	179	Ethics Statement
128	PMC6528969	10.1371/journal.pbio.3000251	115	019-2017-SERFOR-DGGSPFFS	3	180	Ethics Statement
129	PMC9321964	10.1002/ajb2.1827	116	096-2017-SERFOR/DGGSPFFS	3	181	Funding
130	PMC6159870	10.1371/journal.pntd.0006786	88	RD-009-2015-SERFOR-DGGSPFFS	3	182	Materials and Methods
130	PMC6159870	10.1371/journal.pntd.0006786	89	RD-264-2015-SERFOR-DGGSPFFS	3	183	Materials and Methods
130	PMC6159870	10.1371/journal.pntd.0006786	90	RD-142-2015-SERFOR-DGGSPFFS	3	184	Materials and Methods
130	PMC6159870	10.1371/journal.pntd.0006786	91	RD-054-2016-SERFOR-DGGSPFFS	3	185	Materials and Methods
131	PMC7488213	10.3389/fcimb.2020.00455	117	132-2019-MINAGRI-SERFOR-DGGSPFFS	3	186	Acknowledgements
132	PMC8829587	10.1016/j.heliyon.2022.e08839	118	D000394-2020-MIDAGRI-SERFOR-DGGSPFFS	3	187	Materials and Methods
133	PMC6538534	10.1017/s095026881700231x	88	RD-009-2015-SERFOR-DGGSPFFS	3	188	Materials and Methods
133	PMC6538534	10.1017/s095026881700231x	89	RD-264-2015-SERFOR-DGGSPFFS	3	189	Materials and Methods
133	PMC6538534	10.1017/s095026881700231x	90	RD-142-2015-SERFOR-DGGSPFFS	3	190	Materials and Methods
133	PMC6538534	10.1017/s095026881700231x	91	RD-054-2016-SERFOR-DGGSPFFS	3	191	Materials and Methods
134	PMC6378809	10.1111/1755-0998.12946	91	RD-054-2016-SERFOR-DGGSPFFS	3	192	Materials and Methods
134	PMC6378809	10.1111/1755-0998.12946	90	RD-142-2015-SERFOR-DGGSPFFS	3	193	Materials and Methods
134	PMC6378809	10.1111/1755-0998.12946	89	RD-264-2015-SERFOR-DGGSPFFS	3	194	Materials and Methods
134	PMC6378809	10.1111/1755-0998.12946	88	RD-009-2015-SERFOR-DGGSPFFS	3	195	Materials and Methods
135	PMC5330894	10.1002/ece3.2779	119	0064-2015-SERFOR-DGGPFFS	3	196	Acknowledgements
136	PMC7494360	10.7554/elife.56259	120	190-2015-SERFOR-DGGSPFFS	3	197	Materials and Methods
136	PMC7494360	10.7554/elife.56259	120	190-2015-SERFOR-DGGSPFFS	3	197	Ethics
137	PMC7761437	10.3390/plants9121654	121	086-2017-SERFOR/DGGSPFFS	3	198	Acknowledgements
138	PMC5415528	10.1002/ece3.2929	72	029-2016-SERFOR-DGGSPFFS	3	199	Acknowledgements
138	PMC5415528	10.1002/ece3.2929	73	405-2016-SERFOR-DGGSPFFS	3	200	Acknowledgements
139	PMC5825883	10.7717/peerj.4313	72	029-2016-SERFOR-DGGSPFFS	3	201	Materials and Methods
139	PMC5825883	10.7717/peerj.4313	72	029-2016-SERFOR-DGGSPFFS	3	201	Field Study Permissions
139	PMC5825883	10.7717/peerj.4313	73	405-2016-SERFOR-DGGSPFFS	3	202	Materials and Methods
139	PMC5825883	10.7717/peerj.4313	73	405-2016-SERFOR-DGGSPFFS	3	202	Field Study Permissions
140	PMC5214283	10.1002/ece3.2586	81	007-2014-SERFOR-DGGSPFFS	3	203	Acknowledgements
141	PMC5547605	10.1073/pnas.1702482114	99	002-2015-SERFOR-DGGSPFFS	3	204	Acknowledgements
142	PMC7069300	10.1002/ece3.6044	122	RDG 0373-2017-SERFOR-DGGSPFFS	3	205	Acknowledgements
143	PMC8457190	10.1111/mec.16024	123	232-2016- SERFOR/DGGSPFFS	3	206	Materials and Methods
144	PMC5047211	10.1073/pnas.1606587113	91	RD-054-2016-SERFOR-DGGSPFFS	3	207	Acknowledgements
145	PMC4523498	10.1016/j.jep.2015.06.012	124	007-2014-SERFOR-DG	3	208	Acknowledgements
146	PMC7728213	10.1371/journal.pone.0242469	125	D000134-MINAGRI-SERFOR-DGGSPFFS-DGSPF	3	209	Materials and Methods
147	PMC6485238	10.7717/peerj.6780	98	029-2016-SERFOR-DGSPFS	3	210	Materials and Methods
148	PMC5833480	10.7717/peerj.4444	98	029-2016-SERFOR-DGSPFS	3	211	Materials and Methods
149	PMC5551459	10.1038/s41541-017-0015-7	126	067-2014-SERFOR-DGGSPFFS	3	212	Materials and Methods
152	PMC7926892	10.3390/toxins13020172	129	375-2016-INIA-J/DGIA	3	215	Materials and Methods
152	PMC7926892	10.3390/toxins13020172	130	621-2016-INIA-J/DGIA	3	216	Materials and Methods
152	PMC7926892	10.3390/toxins13020172	131	021-2018-MINAGRI-INIA-DGIA/SDRIA	3	217	Materials and Methods
160	PMC8462318	10.3201/eid2710.210268	138	608/DGEFC/DCPRNF/PF-APA/SA	3	227	Acknowledgements
161	PMC8084788	10.1007/s00436-021-07099-7	139	608/DGEFC/DCPRN/PF-APA/SA	3	228	Declarations
162	PMC8212958	10.3389/fmicb.2021.672727	140	NBA/Tech Appl/9/Form B/37/17/17-18/1117	3	229	Materials and Methods
163	PMC6964888	10.1371/journal.pone.0227352	141	NBA/9/2269/18/18-19	3	230	Materials and Methods
164	PMC7041844	10.1371/journal.pone.0221543	142	NBA/Tech Appl/9/Form B/52/17/17-18/2985	3	231	Materials and Methods
165	PMC3441609	10.1186/1756-0500-5-389	143	NBA/TECH Appl/9/85/34/08/08-09/682	3	232	Materials and Methods
166	PMC7076076	10.3389/fonc.2020.00201	144	NBA/Tech Appl/9/518/12/14-15/4587	3	233	Materials and Methods
167	PMC4415804	10.1371/journal.pone.0125043	145	AC/113/2013/I.S.P./MBNG/AUT.AC	3	234	Materials and Methods
170	PMC9225391	10.3390/life12060920	151	1514/2011	3	240	Materials and Methods
170	PMC9225391	10.3390/life12060920	151	1514/2011	3	240	Institutional Review Board Statement
170	PMC9225391	10.3390/life12060920	152	1689/2012	3	241	Materials and Methods
170	PMC9225391	10.3390/life12060920	152	1689/2012	3	241	Institutional Review Board Statement
170	PMC9225391	10.3390/life12060920	153	1813/2013	3	242	Materials and Methods
170	PMC9225391	10.3390/life12060920	153	1813/2013	3	242	Institutional Review Board Statement
170	PMC9225391	10.3390/life12060920	154	1914/2014	3	243	Materials and Methods
170	PMC9225391	10.3390/life12060920	154	1914/2014	3	243	Institutional Review Board Statement
170	PMC9225391	10.3390/life12060920	155	2067/2015	3	244	Materials and Methods
170	PMC9225391	10.3390/life12060920	155	2067/2015	3	244	Institutional Review Board Statement
171	PMC6344631	10.1128/aem.02234-18	156	2094/2016	3	245	Materials and Methods
172	PMC6037783	10.1038/s41598-018-28688-0	156	2094/2016	3	246	Materials and Methods
172	PMC6037783	10.1038/s41598-018-28688-0	168	2015-168-NA-90-130	3	261	Materials and Methods
173	PMC8207800	10.1186/s13071-021-04835-x	152	1689/2012	3	247	Declarations
173	PMC8207800	10.1186/s13071-021-04835-x	153	1813/2013	3	248	Declarations
173	PMC8207800	10.1186/s13071-021-04835-x	154	1914/2014	3	249	Declarations
173	PMC8207800	10.1186/s13071-021-04835-x	169	2019-146-NA-90-130	3	262	Declarations
175	PMC7666511	10.1186/s12862-020-01717-1	160	1430/2009	3	253	Materials and Methods
175	PMC7666511	10.1186/s12862-020-01717-1	160	1430/2009	3	253	Acknowledgements
175	PMC7666511	10.1186/s12862-020-01717-1	160	1430/2009	3	253	Ethical permits
175	PMC7666511	10.1186/s12862-020-01717-1	172	FAUNA 1061/2/2015	2	265	Materials and Methods
175	PMC7666511	10.1186/s12862-020-01717-1	172	FAUNA 1061/2/2015	2	265	Acknowledgements
175	PMC7666511	10.1186/s12862-020-01717-1	172	FAUNA 1061/2/2015	2	265	Ethical permits
175	PMC7666511	10.1186/s12862-020-01717-1	173	FAUNA 1266/2016	2	266	Materials and Methods
175	PMC7666511	10.1186/s12862-020-01717-1	173	FAUNA 1266/2016	2	266	Acknowledgements
175	PMC7666511	10.1186/s12862-020-01717-1	173	FAUNA 1266/2016	2	266	Ethical permits
175	PMC7666511	10.1186/s12862-020-01717-1	174	FAUNA 1458/2015	2	267	Materials and Methods
175	PMC7666511	10.1186/s12862-020-01717-1	174	FAUNA 1458/2015	2	267	Acknowledgements
175	PMC7666511	10.1186/s12862-020-01717-1	174	FAUNA 1458/2015	2	267	Ethical permits
175	PMC7666511	10.1186/s12862-020-01717-1	175	FAUNA 1267/2016	2	268	Materials and Methods
175	PMC7666511	10.1186/s12862-020-01717-1	175	FAUNA 1267/2016	2	268	Acknowledgements
175	PMC7666511	10.1186/s12862-020-01717-1	175	FAUNA 1267/2016	2	268	Ethical permits
175	PMC7666511	10.1186/s12862-020-01717-1	176	FAUNA 0729/2018	2	269	Materials and Methods
175	PMC7666511	10.1186/s12862-020-01717-1	176	FAUNA 0729/2018	2	269	Acknowledgements
175	PMC7666511	10.1186/s12862-020-01717-1	176	FAUNA 0729/2018	2	269	Ethical permits
175	PMC7666511	10.1186/s12862-020-01717-1	177	FAUNA 0730/2018	2	270	Materials and Methods
175	PMC7666511	10.1186/s12862-020-01717-1	177	FAUNA 0730/2018	2	270	Acknowledgements
175	PMC7666511	10.1186/s12862-020-01717-1	177	FAUNA 0730/2018	2	270	Ethical permits
176	PMC8217645	10.3389/fmicb.2021.691584	161	2116/2016	3	254	Acknowledgements
177	PMC6927622	10.1371/journal.pone.0226505	162	1881/2014	3	255	Materials and Methods
177	PMC6927622	10.1371/journal.pone.0226505	163	2003/2015	3	256	Materials and Methods
178	PMC7680098	10.1038/s42003-020-01431-0	164	1854	2	257	Materials and Methods
179	PMC7069707	10.1126/sciadv.aay0456	165	1134/2007	3	258	Materials and Methods
180	PMC5672573	10.3897/zookeys.687.13660	166	2015/2015	3	259	Acknowledgements
181	PMC6476775	10.1002/ece3.4929	181	1675/2012	3	274	Acknowledgements
182	PMC5000827	10.1128/genomea.00861-16	182	1857/2013	3	275	Acknowledgements
183	PMC5993023	10.7717/peerj.4901	183	1910/2014	3	276	Materials and Methods
183	PMC5993023	10.7717/peerj.4901	183	1910/2014	3	276	Field Study Permissions
184	PMC6877638	10.1038/s41598-019-54019-y	190	1420/2009	3	283	Materials and Methods
185	PMC6476783	10.1002/ece3.5103	193	2123/2016	3	288	Acknowledgements
186	PMC7943874	10.3389/fmicb.2021.596517	161	2116/2016	3	289	Acknowledgements
187	PMC5994965	10.1093/jhered/esv089	194	1967/2014	3	290	Acknowledgements
188	PMC5363065	10.1038/srep44837	195	525/2002	3	291	Materials and Methods
188	PMC5363065	10.1038/srep44837	196	700/2003	3	292	Materials and Methods
188	PMC5363065	10.1038/srep44837	197	764/2004	3	293	Materials and Methods
188	PMC5363065	10.1038/srep44837	198	939/2005	3	294	Materials and Methods
188	PMC5363065	10.1038/srep44837	199	1089/2006	3	295	Materials and Methods
188	PMC5363065	10.1038/srep44837	200	1194/2007	3	296	Materials and Methods
188	PMC5363065	10.1038/srep44837	201	1300/2008	3	297	Materials and Methods
188	PMC5363065	10.1038/srep44837	202	1392/2009	3	298	Materials and Methods
188	PMC5363065	10.1038/srep44837	203	1514/2010	3	299	Materials and Methods
188	PMC5363065	10.1038/srep44837	151	1514/2011	3	300	Materials and Methods
188	PMC5363065	10.1038/srep44837	152	1689/2012	3	301	Materials and Methods
188	PMC5363065	10.1038/srep44837	153	1813/2013	3	302	Materials and Methods
189	PMC5615460	10.1186/s12866-017-1111-6	182	1857/2013	3	303	Materials and Methods
189	PMC5615460	10.1186/s12866-017-1111-6	182	1857/2013	3	303	Acknowledgements
190	PMC3492310	10.1371/journal.pone.0049129	151	1514/2011	3	304	Materials and Methods
191	PMC6733905	10.1038/s41467-019-11943-x	204	1710/2012	3	305	Materials and Methods
191	PMC6733905	10.1038/s41467-019-11943-x	205	1890/2014	3	306	Materials and Methods
191	PMC6733905	10.1038/s41467-019-11943-x	569	68I2011ICAPT	2	880	Materials and Methods
191	PMC6733905	10.1038/s41467-019-11943-x	570	171-180/2012/CAPT	2	881	Materials and Methods
191	PMC6733905	10.1038/s41467-019-11943-x	571	2704/2013/DRNCN/DGEFF	2	882	Materials and Methods
191	PMC6733905	10.1038/s41467-019-11943-x	572	2289/2013/DRNCN/DGEFF	2	883	Materials and Methods
191	PMC6733905	10.1038/s41467-019-11943-x	573	19452/2014/DRNCN/DGEFF	2	884	Materials and Methods
191	PMC6733905	10.1038/s41467-019-11943-x	574	459I2015ICAPT	2	885	Materials and Methods
191	PMC6733905	10.1038/s41467-019-11943-x	575	27445/2016/DRNCN/DGEFF	2	886	Materials and Methods
192	PMC4376691	10.1371/journal.pone.0122080	206	1697/2012	3	307	Materials and Methods
193	PMC4356735	10.1016/j.ijppaw.2014.12.002	207	1740/2012	3	308	Acknowledgements
195	PMC3996612	10.1098/rspb.2014.0077	209	1220/2007	3	310	Acknowledgements
196	PMC3314003	10.1371/journal.pone.0032410	210	1177/2007	3	311	Materials and Methods
196	PMC3314003	10.1371/journal.pone.0032410	211	1131/2007	3	312	Materials and Methods
197	PMC4430493	10.1371/journal.pone.0123207	212	993/2005	3	313	Materials and Methods
198	PMC4693614	10.1007/s00265-015-1996-8	213	1866	2	314	Permits
199	PMC4105404	10.1371/journal.pone.0102651	214	1448	2	315	Acknowledgements
200	PMC3903500	10.1371/journal.pone.0085972	215	1448/2009	3	316	Materials and Methods
201	PMC6280439	10.1186/s40168-018-0597-y	216	2248/2017	3	317	Materials and Methods
202	PMC4779604	10.1093/gbe/evv256	159	1350/2009	3	318	Materials and Methods
202	PMC4779604	10.1093/gbe/evv256	217	1360/2009	3	319	Acknowledgements
203	PMC3522668	10.1371/journal.pone.0050971	209	1220/2007	3	320	Materials and Methods
204	PMC3289624	10.1371/journal.pone.0031820	218	853/2004	3	321	Materials and Methods
204	PMC3289624	10.1371/journal.pone.0031820	218	853/2004	3	321	Acknowledgements
204	PMC3289624	10.1371/journal.pone.0031820	219	1065/2006	3	322	Materials and Methods
204	PMC3289624	10.1371/journal.pone.0031820	219	1065/2006	3	322	Acknowledgements
205	PMC3016420	10.1186/1471-2164-11-705	224	1358/2009	3	327	Acknowledgements
206	PMC4046938	10.1371/journal.pntd.0002903	209	1220/2007	3	328	Materials and Methods
208	PMC3827129	10.1371/journal.pone.0079204	217	1360/2009	3	330	Acknowledgements
209	PMC4643972	10.1371/journal.pone.0142129	226	1543/2010	3	331	Materials and Methods
212	PMC8320539	10.3389/fgene.2021.684127	233	2016-32-NA-2016-19	3	338	Materials and Methods
213	PMC8110521	10.1038/s41598-021-89364-4	234	2016-102-ER-96-44	3	339	Acknowledgements
214	PMC8754341	10.1371/journal.pone.0262481	235	2017-320-NA-2011-94	3	340	Materials and Methods
216	PMC8573586	10.1016/j.prevetmed.2021.105491	233	2016-32-NA-2016-19	3	346	Materials and Methods
217	PMC7253362	10.1128/msystems.00061-20	236	2016-267-ER-2009-49	3	347	Materials and Methods
217	PMC7253362	10.1128/msystems.00061-20	236	2016-267-ER-2009-49	3	347	Acknowledgements
218	PMC8216903	10.1002/ece3.7605	237	2015-177-NA-96-44	3	348	Acknowledgements
219	PMC7505882	10.1007/s00436-020-06836-8	168	2015-168-NA-90-130	3	349	Ethics Statement
220	PMC6892551	10.1371/journal.pone.0225142	238	2011-85-NA-2011-33	3	350	Materials and Methods
220	PMC6892551	10.1371/journal.pone.0225142	238	2011-85-NA-2011-33	3	350	Acknowledgements
220	PMC6892551	10.1371/journal.pone.0225142	239	2011-84-NA-2011-33	3	351	Materials and Methods
220	PMC6892551	10.1371/journal.pone.0225142	239	2011-84-NA-2011-33	3	351	Acknowledgements
220	PMC6892551	10.1371/journal.pone.0225142	240	2011-351-NA-2011-68	3	352	Materials and Methods
220	PMC6892551	10.1371/journal.pone.0225142	240	2011-351-NA-2011-68	3	352	Acknowledgements
220	PMC6892551	10.1371/journal.pone.0225142	241	2011-346-NA-2011-183	3	353	Materials and Methods
220	PMC6892551	10.1371/journal.pone.0225142	241	2011-346-NA-2011-183	3	353	Acknowledgements
221	PMC5627904	10.1371/journal.pone.0184741	242	RCA 2014-338	3	354	Materials and Methods
221	PMC5627904	10.1371/journal.pone.0184741	242	RCA 2014-338	3	354	Acknowledgements
222	PMC6173159	10.7717/peerj.5690	243	2017-163-ER-90-172	3	355	Materials and Methods
222	PMC6173159	10.7717/peerj.5690	243	2017-163-ER-90-172	3	355	Field Study Permissions
222	PMC6173159	10.7717/peerj.5690	244	2016-146-ER-2001-31	3	356	Materials and Methods
222	PMC6173159	10.7717/peerj.5690	244	2016-146-ER-2001-31	3	356	Field Study Permissions
222	PMC6173159	10.7717/peerj.5690	245	2015-22-ER-90-172	3	357	Materials and Methods
222	PMC6173159	10.7717/peerj.5690	245	2015-22-ER-90-172	3	357	Field Study Permissions
222	PMC6173159	10.7717/peerj.5690	246	2014-53-ER-90-172	3	358	Materials and Methods
222	PMC6173159	10.7717/peerj.5690	246	2014-53-ER-90-172	3	358	Field Study Permissions
222	PMC6173159	10.7717/peerj.5690	247	2013-103-ER-90-172	3	359	Materials and Methods
222	PMC6173159	10.7717/peerj.5690	247	2013-103-ER-90-172	3	359	Field Study Permissions
222	PMC6173159	10.7717/peerj.5690	248	2012-175-ER-90-172	3	360	Materials and Methods
222	PMC6173159	10.7717/peerj.5690	248	2012-175-ER-90-172	3	360	Field Study Permissions
222	PMC6173159	10.7717/peerj.5690	249	2011-106-NA-90-172	3	361	Materials and Methods
222	PMC6173159	10.7717/peerj.5690	249	2011-106-NA-90-172	3	361	Field Study Permissions
223	PMC7513992	10.1371/journal.pntd.0008655	250	2016-94-NA-2016-88	3	362	Materials and Methods
224	PMC6957491	10.1038/s41467-019-13995-5	251	2012-151	3	363	Materials and Methods
225	PMC7473525	10.1371/journal.pntd.0008288	252	2016-33-NA-2014-233	3	364	Materials and Methods
226	PMC5051720	10.1371/journal.pone.0161291	253	2005-102-CC-2005-07	3	365	Materials and Methods
226	PMC5051720	10.1371/journal.pone.0161291	254	2006-143-ER-2005-07	3	366	Materials and Methods
226	PMC5051720	10.1371/journal.pone.0161291	255	2007-163-ER-2005-07	3	367	Materials and Methods
227	PMC4680617	10.1098/rsos.150471	256	008-113-ER-2006-203	3	368	Acknowledgements
228	PMC3475651	10.1371/journal.pntd.0001828	253	2005-102-CC-2005-07	3	370	Materials and Methods
228	PMC3475651	10.1371/journal.pntd.0001828	254	2006-143-ER-2005-07	3	371	Materials and Methods
228	PMC3475651	10.1371/journal.pntd.0001828	255	2007-163-ER-2005-07	3	372	Materials and Methods
229	PMC4806883	10.1038/hdy.2015.82	238	2011-85-NA-2011-33	3	375	Materials and Methods
229	PMC4806883	10.1038/hdy.2015.82	239	2011-84-NA-2011-33	3	376	Materials and Methods
229	PMC4806883	10.1038/hdy.2015.82	240	2011-351-NA-2011-68	3	377	Materials and Methods
229	PMC4806883	10.1038/hdy.2015.82	241	2011-346-NA-2011-183	3	378	Materials and Methods
230	PMC4409744	10.1186/s13104-015-1050-y	260	RCA 2001-272	3	379	Acknowledgements
230	PMC4409744	10.1186/s13104-015-1050-y	261	RCA 2007-153	3	380	Acknowledgements
230	PMC4409744	10.1186/s13104-015-1050-y	262	RCA 2009-306-NA-2009-201	3	381	Acknowledgements
230	PMC4409744	10.1186/s13104-015-1050-y	263	2011-239-NA-2011-82	3	382	Acknowledgements
230	PMC4409744	10.1186/s13104-015-1050-y	264	2006 and 2007-72-Na-2006-19	3	383	Acknowledgements
230	PMC4409744	10.1186/s13104-015-1050-y	265	2007-72-Na-2006-19	3	384	Acknowledgements
231	PMC6215761	10.1016/s2542-5196(18)30225-0	251	2012-151	3	385	Materials and Methods
232	PMC4336292	10.1371/journal.pntd.0003529	266	2009-279-NA-2009-184	3	386	Materials and Methods
233	PMC3754996	10.1371/journal.pone.0072506	268	2008-311-ER-2008-150	3	388	Materials and Methods
233	PMC3754996	10.1371/journal.pone.0072506	269	2010-270-ER-2009-49	3	389	Materials and Methods
234	PMC4430166	10.1371/journal.pone.0124121	270	2011-213-ER-2005-141	3	390	Materials and Methods
234	PMC4430166	10.1371/journal.pone.0124121	270	2011-213-ER-2005-141	3	390	Materials and Methods
234	PMC4430166	10.1371/journal.pone.0124121	271	2012-318-ER-2005-141	3	391	Materials and Methods
234	PMC4430166	10.1371/journal.pone.0124121	272	2010-259-NA-2005-141	3	392	Materials and Methods
235	PMC6561539	10.1371/journal.pone.0209541	273	2013-274-NA-2013-111	3	393	Materials and Methods
235	PMC6561539	10.1371/journal.pone.0209541	274	2014-137-ER-2013-111	3	394	Materials and Methods
237	PMC4742522	10.1016/j.vaccine.2015.12.009	270	2011-213-ER-2005-141	3	396	Research and ethical clearance
237	PMC4742522	10.1016/j.vaccine.2015.12.009	271	2012-318-ER-2005-141	3	397	Research and ethical clearance
238	PMC4487588	10.1186/s12862-015-0384-3	276	RCA 2006	3	398	Acknowledgements
238	PMC4487588	10.1186/s12862-015-0384-3	265	2007-72-Na-2006-19	3	399	Acknowledgements
238	PMC4487588	10.1186/s12862-015-0384-3	260	RCA 2001-272	3	400	Acknowledgements
238	PMC4487588	10.1186/s12862-015-0384-3	261	RCA 2007-153	3	401	Acknowledgements
238	PMC4487588	10.1186/s12862-015-0384-3	262	RCA 2009-306-NA-2009-201	3	402	Acknowledgements
238	PMC4487588	10.1186/s12862-015-0384-3	277	011-239-NA-2011-82	3	403	Acknowledgements
239	PMC5081063	10.1016/j.vetmic.2016.09.019	270	2011-213-ER-2005-141	3	404	Materials and Methods
239	PMC5081063	10.1016/j.vetmic.2016.09.019	271	2012-318-ER-2005-141	3	405	Materials and Methods
240	PMC3448674	10.1371/journal.pone.0045729	278	2009-225-NA-2009-160	3	406	Materials and Methods
241	PMC9140448	10.3390/genes13050913	279	005MEF/SG/DGEF/DADF/SCBF	2	407	Institutional Review Board Statement
241	PMC9140448	10.3390/genes13050913	280	94-MINENV.EF/SG/DGEF/DPB/SCBLF	2	408	Institutional Review Board Statement
241	PMC9140448	10.3390/genes13050913	281	101/11/MEF/SG/DGF/DCB.SAP/SCB	2	409	Institutional Review Board Statement
241	PMC9140448	10.3390/genes13050913	282	111/12/MEF/SG/DFG/DCB.SAP/SCB	2	410	Institutional Review Board Statement
241	PMC9140448	10.3390/genes13050913	283	131/13/MEF/SG/DGF/DCB.SAP/SCB	2	411	Institutional Review Board Statement
241	PMC9140448	10.3390/genes13050913	284	169/13/MEF/SG/DGF/DCB.SAP/SCB	2	412	Institutional Review Board Statement
241	PMC9140448	10.3390/genes13050913	285	060/14/MEF/SG/DGF/DCB/SAP/SCB	2	413	Institutional Review Board Statement
241	PMC9140448	10.3390/genes13050913	286	151/14/MEF/SG/DGF/DCB.SAP/SCB	2	414	Institutional Review Board Statement
241	PMC9140448	10.3390/genes13050913	287	78/17/MEEF/SG/DGF/DSAP/SCB.Re	2	415	Institutional Review Board Statement
241	PMC9140448	10.3390/genes13050913	288	81/17/MEEF/SG/DGF/DSAP/SCB.Re	2	416	Institutional Review Board Statement
241	PMC9140448	10.3390/genes13050913	289	151/17/MEEF/SG/DGF/DSAP/SCB.Re	2	417	Institutional Review Board Statement
241	PMC9140448	10.3390/genes13050913	290	92/18/MEEF/SG/DGF/DSAP/SCB.Re	2	418	Institutional Review Board Statement
241	PMC9140448	10.3390/genes13050913	291	140/18/MEEF/SG/DGF/DSAP/SCB.Re	2	419	Institutional Review Board Statement
242	PMC7980569	10.1186/s12936-021-03696-0	292	313/13/MEF/ SG/DGF/DCB.SAP/SCB	2	420	Declarations
242	PMC7980569	10.1186/s12936-021-03696-0	293	103/16/MEEMF/ SG/DGF/DAPT/SCBT	2	421	Declarations
243	PMC8561976	10.1186/s12862-021-01929-z	287	78/17/MEEF/SG/DGF/DSAP/SCB.Re	2	422	Declarations
244	PMC8443640	10.1038/s42003-021-02620-1	287	78/17/MEEF/SG/DGF/DSAP/SCB.Re	2	423	Materials and Methods
244	PMC8443640	10.1038/s42003-021-02620-1	287	78/17/MEEF/SG/DGF/DSAP/SCB.Re	2	423	Acknowledgements
244	PMC8443640	10.1038/s42003-021-02620-1	294	79/17 MEEF/SG/DGF/DSAP/SCB/RE	2	424	Acknowledgements
245	PMC8207415	10.1002/ece3.7526	295	80/17/MEF/SG/DGF/DSAP/SCB. Rc	2	425	Permits
245	PMC8207415	10.1002/ece3.7526	296	151/17/MEF/SG/DGF/DSAP/ SCB. Rc	2	426	Permits
245	PMC8207415	10.1002/ece3.7526	297	84/18/MEF/ SG/DGF/DSAP/SCB. Rc.	2	427	Permits
245	PMC8207415	10.1002/ece3.7526	298	93/18/MEF/SG/DGF/DSAP/SCB. Rc	2	428	Permits
246	PMC6119311	10.1186/s12936-018-2461-8	299	194/12/MEF/SG/DGF/DCB.SAP/SCB	2	429	Ethical permits
246	PMC6119311	10.1186/s12936-018-2461-8	300	283/11/MEF/SG/DGF/DCB.SAP/SCB	2	430	Ethical permits
246	PMC6119311	10.1186/s12936-018-2461-8	301	067/12/MEF/SG/DGF/DCB.SAP/SCBSE	2	431	Ethical permits
246	PMC6119311	10.1186/s12936-018-2461-8	302	036/12/MEF/SG/DGF/DCB.SAP/SCBSE	2	432	Ethical permits
246	PMC6119311	10.1186/s12936-018-2461-8	303	077/12/MEF/SG/DGF/DCB.SAP/SCBSE	2	433	Ethical permits
247	PMC5747079	10.1186/s13071-017-2582-x	304	086/10/MEF/SG/DGF/DCB.SAP/SLRSE	2	434	Ethical permits
247	PMC5747079	10.1186/s13071-017-2582-x	305	131/10/MEF/SG/DGF/DCB.SAP/SLRSE	2	435	Ethical permits
247	PMC5747079	10.1186/s13071-017-2582-x	300	283/11/MEF/SG/DGF/DCB.SAP/SCB	2	436	Ethical permits
247	PMC5747079	10.1186/s13071-017-2582-x	301	067/12/MEF/SG/DGF/DCB.SAP/SCBSE	2	437	Ethical permits
247	PMC5747079	10.1186/s13071-017-2582-x	302	036/12/MEF/SG/DGF/DCB.SAP/SCBSE	2	438	Ethical permits
248	PMC6406014	10.1002/ece3.4943	306	315/13/MEF/SG/DGF/DCB.SAP/SCB	2	439	Materials and Methods
248	PMC6406014	10.1002/ece3.4943	307	35/14/MEF/SG/DGF/DCB.SAP/SCB	2	440	Materials and Methods
248	PMC6406014	10.1002/ece3.4943	308	336/14/MEF/SG/DGF/DCB.SAP/SCB	2	441	Materials and Methods
249	PMC4828640	10.1038/srep23752	299	194/12/MEF/SG/DGF/DCB.SAP/SCB	2	442	Materials and Methods
249	PMC4828640	10.1038/srep23752	301	067/12/MEF/SG/DGF/DCB.SAP/SCBSE	2	443	Materials and Methods
249	PMC4828640	10.1038/srep23752	309	032/12/MEF/SG/DGF/DCB.SAP/SCBSE	2	444	Materials and Methods
250	PMC4784053	10.1128/aem.03505-15	299	194/12/MEF/SG/DGF/DCB.SAP/SCB	2	445	Acknowledgements
250	PMC4784053	10.1128/aem.03505-15	309	032/12/MEF/SG/DGF/DCB.SAP/SCBSE	2	446	Acknowledgements
250	PMC4784053	10.1128/aem.03505-15	300	283/11/MEF/SG/DGF/DCB.SAP/SCB	2	447	Acknowledgements
250	PMC4784053	10.1128/aem.03505-15	301	067/12/MEF/SG/DGF/DCB.SAP/SCBSE	2	448	Acknowledgements
251	PMC3958536	10.1371/journal.pone.0092440	299	194/12/MEF/SG/DGF/DCB.SAP/SCB	2	449	Acknowledgements
251	PMC3958536	10.1371/journal.pone.0092440	309	032/12/MEF/SG/DGF/DCB.SAP/SCBSE	2	450	Acknowledgements
251	PMC3958536	10.1371/journal.pone.0092440	300	283/11/MEF/SG/DGF/DCB.SAP/SCB	2	451	Acknowledgements
251	PMC3958536	10.1371/journal.pone.0092440	301	067/12/MEF/SG/DGF/DCB.SAP/SCBSE	2	452	Acknowledgements
252	PMC3785519	10.1371/journal.pone.0075215	299	194/12/MEF/SG/DGF/DCB.SAP/SCB	2	453	Acknowledgements
252	PMC3785519	10.1371/journal.pone.0075215	309	032/12/MEF/SG/DGF/DCB.SAP/SCBSE	2	454	Acknowledgements
252	PMC3785519	10.1371/journal.pone.0075215	300	283/11/MEF/SG/DGF/DCB.SAP/SCB	2	455	Acknowledgements
252	PMC3785519	10.1371/journal.pone.0075215	301	067/12/MEF/SG/DGF/DCB.SAP/SCBSE	2	456	Acknowledgements
253	PMC4709050	10.1371/journal.pone.0145709	299	194/12/MEF/SG/DGF/DCB.SAP/SCB	2	457	Materials and Methods
253	PMC4709050	10.1371/journal.pone.0145709	301	067/12/MEF/SG/DGF/DCB.SAP/SCBSE	2	458	Materials and Methods
253	PMC4709050	10.1371/journal.pone.0145709	309	032/12/MEF/SG/DGF/DCB.SAP/SCBSE	2	459	Materials and Methods
254	PMC6067637	10.1124/mol.114.092403	310	R-CM-INBio-30-2007-OT	3	460	Materials and Methods
256	PMC7368370	10.1093/ve/veaa033	311	R-026-OT-CONAGEBIO	3	461	Materials and Methods
257	PMC5618298	10.3390/biomedicines5030040	45	R-001-2006-OT-CONAGEBIO	3	462	Acknowledgements
275	PMC9305221	10.1111/mec.16363	41	R-07-2015-OT-CONAGEBIO	3	480	Acknowledgements
275	PMC9305221	10.1111/mec.16363	42	R-08-2015-OT-CONAGEBIO	3	481	Acknowledgements
276	PMC9382214	10.1098/rspb.2022.0847	19	R-025-2014-OT-CONAGEBIO	3	482	Ethics
278	PMC8354748	10.1098/rspb.2021.0312	315	R-041-2016-OT-CONAGEBIO	3	484	Materials and Methods
278	PMC8354748	10.1098/rspb.2021.0312	315	R-041-2016-OT-CONAGEBIO	3	484	Ethics
279	PMC9310734	10.1111/mec.16403	316	R-003-2015-OT-CONAGEBIO	3	485	Acknowledgements
279	PMC9310734	10.1111/mec.16403	317	MAE-DNB-CM-2016-0045	3	486	Acknowledgements
280	PMC9309040	10.1002/ece3.9124	318	SEX/A-25-12 (2012)	3	487	Acknowledgements
280	PMC9309040	10.1002/ece3.9124	319	SEX/A-28-15 (2015)	3	488	Acknowledgements
280	PMC9309040	10.1002/ece3.9124	320	SEX/A-55-18 (2018)	3	489	Acknowledgements
280	PMC9309040	10.1002/ece3.9124	321	R061‐2019‐OT‐CONAGEBIO	3	490	Acknowledgements
280	PMC9309040	10.1002/ece3.9124	322	R‐033	3	491	Acknowledgements
280	PMC9309040	10.1002/ece3.9124	323	R‐42	3	492	Acknowledgements
282	PMC9269886	10.1126/sciadv.abm5982	324	MAE-DNB-CM-2016-0041	3	494	Others
282	PMC9269886	10.1126/sciadv.abm5982	324	MAE-DNB-CM-2016-0041	3	494	Acknowledgements
282	PMC9269886	10.1126/sciadv.abm5982	325	MAE-DNB-CM-2016-0043	3	495	Others
282	PMC9269886	10.1126/sciadv.abm5982	325	MAE-DNB-CM-2016-0043	3	495	Acknowledgements
283	PMC9423826	10.1080/23802359.2022.2109437	328	MAE-DNB-CM-2018-0082	3	498	Ethical permits
284	PMC8935995	10.7717/peerj.13109	329	MAE-DNB-CM-2015-0017	3	499	Materials and Methods
284	PMC8935995	10.7717/peerj.13109	329	MAE-DNB-CM-2015-0017	3	499	Ethics
284	PMC8935995	10.7717/peerj.13109	329	MAE-DNB-CM-2015-0017	3	499	Field Study Permissions
284	PMC8935995	10.7717/peerj.13109	331	MAE-DNB-CM-2018-0105	3	501	Materials and Methods
284	PMC8935995	10.7717/peerj.13109	331	MAE-DNB-CM-2018-0105	3	501	Ethics
284	PMC8935995	10.7717/peerj.13109	331	MAE-DNB-CM-2018-0105	3	501	Field Study Permissions
285	PMC9033745	10.3897/phytokeys.194.79638	332	MAE-DNB-CM-2018-106	3	502	Acknowledgements
285	PMC9033745	10.3897/phytokeys.194.79638	333	MAE-ARSFC-2020-0-0473	3	503	Acknowledgements
286	PMC9426925	10.1371/journal.pone.0272713	334	MAE-DNB-CM-0046	3	504	Materials and Methods
286	PMC9426925	10.1371/journal.pone.0272713	324	MAE-DNB-CM-2016-0041	3	505	Materials and Methods
287	PMC8786249	10.1080/13880209.2021.2025254	336	MAE-DNB-CM-2016-0048	3	508	Materials and Methods
288		10.1093/jme/tjaa102	335	MAE-DNB-CM-2015-0028	3	507	Acknowledgements
289	PMC9268947	10.3390/plants11131646	337	MAE-DNB-CM-2015-0024-M-001	3	509	Acknowledgements
290	PMC8707120	10.3390/plants10122686	338	MAE-DNB-CM-2015-0054	3	510	Acknowledgements
290	PMC8707120	10.3390/plants10122686	339	MAE-DNBCM-2018-0086	3	511	Acknowledgements
291	PMC8103856	10.1128/mra.00037-21	340	MAE-DNB-CM-2017-0071	3	512	Acknowledgements
292	PMC8667736	10.7717/peerj.12523	317	MAE-DNB-CM-2016-0045	3	513	Materials and Methods
292	PMC8667736	10.7717/peerj.12523	317	MAE-DNB-CM-2016-0045	3	513	Ethics
292	PMC8667736	10.7717/peerj.12523	317	MAE-DNB-CM-2016-0045	3	513	Field Study Permissions
292	PMC8667736	10.7717/peerj.12523	341	MAE-DNB-CM-2019-0120	3	514	Materials and Methods
292	PMC8667736	10.7717/peerj.12523	341	MAE-DNB-CM-2019-0120	3	514	Ethics
292	PMC8667736	10.7717/peerj.12523	341	MAE-DNB-CM-2019-0120	3	514	Field Study Permissions
293	PMC7875964	10.1038/s41598-021-83111-5	342	MAE-DNB-CM-2015-0024	3	515	Others
293	PMC7875964	10.1038/s41598-021-83111-5	342	MAE-DNB-CM-2015-0024	3	515	Acknowledgements
294	PMC9029390	10.7717/peerj.13211	345	MAE-DNB-CM-2019-0126	3	518	Materials and Methods
294	PMC9029390	10.7717/peerj.13211	345	MAE-DNB-CM-2019-0126	3	518	Ethics
294	PMC9029390	10.7717/peerj.13211	345	MAE-DNB-CM-2019-0126	3	518	Field Study Permissions
294	PMC9029390	10.7717/peerj.13211	346	MAAE-ARSFC-2020-0642	2	519	Materials and Methods
294	PMC9029390	10.7717/peerj.13211	346	MAAE-ARSFC-2020-0642	2	519	Ethics
294	PMC9029390	10.7717/peerj.13211	346	MAAE-ARSFC-2020-0642	2	519	Field Study Permissions
295	PMC8815762	10.1590/0074-02760210259	349	MAE-DNB-CM-2015-0030	3	522	Acknowledgements
296	PMC9105802	10.3390/ani12091142	325	MAE-DNB-CM-2016-0043	3	523	Materials and Methods
296	PMC9105802	10.3390/ani12091142	325	MAE-DNB-CM-2016-0043	3	523	Institutional Review Board Statement
297	PMC9315696	10.3390/toxins14070496	329	MAE-DNB-CM-2015-0017	3	525	Materials and Methods
297	PMC9315696	10.3390/toxins14070496	351	MAE-DNB-CM-2019-0115	3	526	Materials and Methods
297	PMC9315696	10.3390/toxins14070496	352	MAAE-CMARG-0250	2	527	Materials and Methods
298	PMC9102506	10.1002/ece3.8895	329	MAE-DNB-CM-2015-0017	3	528	Acknowledgements
298	PMC9102506	10.1002/ece3.8895	353	006-2013-MINAGRI-DGFFS/DGEFFS	3	529	Acknowledgements
299	PMC8710250	10.7717/peerj.12644	354	MAE-DNB-CM-2017-0062	3	530	Materials and Methods
299	PMC8710250	10.7717/peerj.12644	354	MAE-DNB-CM-2017-0062	3	530	Ethics
300	PMC9264498	10.1186/s13104-022-06114-z	355	MAE-DNB-CM-2016-0046	3	531	Funding
301	PMC7398513	10.1371/journal.pone.0236759	342	MAE-DNB-CM-2015-0024	3	532	Others
302	PMC8763828	10.3897/zookeys.1081.71488	317	MAE-DNB-CM-2016-0045	3	533	Acknowledgements
302	PMC8763828	10.3897/zookeys.1081.71488	341	MAE-DNB-CM-2019-0120	3	534	Acknowledgements
303	PMC9210292	10.1093/g3journal/jkab414	324	MAE-DNB-CM-2016-0041	3	536	Acknowledgements
304	PMC7534686	10.7717/peerj.9934	317	MAE-DNB-CM-2016-0045	3	537	Materials and Methods
304	PMC7534686	10.7717/peerj.9934	317	MAE-DNB-CM-2016-0045	3	537	Ethics
304	PMC7534686	10.7717/peerj.9934	317	MAE-DNB-CM-2016-0045	3	537	Field Study Permissions
304	PMC7534686	10.7717/peerj.9934	358	MAE-DNB-CM-2018-0106	3	539	Materials and Methods
304	PMC7534686	10.7717/peerj.9934	358	MAE-DNB-CM-2018-0106	3	539	Field Study Permissions
304	PMC7534686	10.7717/peerj.9934	341	MAE-DNB-CM-2019-0120	3	540	Materials and Methods
304	PMC7534686	10.7717/peerj.9934	341	MAE-DNB-CM-2019-0120	3	540	Field Study Permissions
305	PMC8950245	10.3390/insects13030305	359	MAE-DNB-CM-2018-0109	3	541	Materials and Methods
306	PMC8880075	10.3390/microorganisms10020282	317	MAE-DNB-CM-2016-0045	3	542	Acknowledgements
307	PMC7450313	10.1155/2020/2984613	360	MAE-DNB-CM-2018-0086	3	543	Others
307	PMC7450313	10.1155/2020/2984613	360	MAE-DNB-CM-2018-0086	3	543	Acknowledgements
308	PMC9460391	10.3390/plants11172303	362	MAE-DNB-CM-2015-0016	3	545	Acknowledgements
309	PMC8308908	10.3390/pathogens10070791	363	MAE-DNB-CM-2015-0028-M-002	3	546	Institutional Review Board Statement
310	PMC8835105	10.3390/ijerph19031484	364	MAE-DNB-CM-2018-0085	3	547	Data availability
311	PMC8545738	10.3897/zookeys.1063.69580	362	MAE-DNB-CM-2015-0016	3	548	Acknowledgements
311	PMC8545738	10.3897/zookeys.1063.69580	366	MAAE-ARSFC-2020-0960	2	550	Acknowledgements
312	PMC9363431	10.1038/s41467-022-32316-x	368	MAE-DNB-CM-2017-0058	3	552	Materials and Methods
314	PMC8550592	10.1371/journal.pone.0258454	362	MAE-DNB-CM-2015-0016	3	555	Materials and Methods
314	PMC8550592	10.1371/journal.pone.0258454	362	MAE-DNB-CM-2015-0016	3	555	Acknowledgements
314	PMC8550592	10.1371/journal.pone.0258454	371	MAATE-DZ7L-GBVS-046-2021	2	557	Materials and Methods
314	PMC8550592	10.1371/journal.pone.0258454	371	MAATE-DZ7L-GBVS-046-2021	2	557	Acknowledgements
315	PMC8571588	10.1002/ece3.8193	324	MAE-DNB-CM-2016-0041	3	558	Acknowledgements
315	PMC8571588	10.1002/ece3.8193	355	MAE-DNB-CM-2016-0046	3	559	Acknowledgements
317	PMC8351578	10.7717/peerj.11914	317	MAE-DNB-CM-2016-0045	3	561	Materials and Methods
317	PMC8351578	10.7717/peerj.11914	317	MAE-DNB-CM-2016-0045	3	561	Ethics
317	PMC8351578	10.7717/peerj.11914	341	MAE-DNB-CM-2019-0120	3	562	Materials and Methods
317	PMC8351578	10.7717/peerj.11914	341	MAE-DNB-CM-2019-0120	3	562	Ethics
318	PMC9127173	10.1016/j.btre.2022.e00738	372	MAE-DNB-CM-2018-0091	3	563	Materials and Methods
319	PMC8314115	10.1016/j.foodchem.2021.130589	373	MAE-DNB-CM-2017-0072	3	564	Acknowledgements
320	PMC8298506	10.1038/s41598-021-94126-3	324	MAE-DNB-CM-2016-0041	3	565	Materials and Methods
320	PMC8298506	10.1038/s41598-021-94126-3	374	MAE-DNB-2018-0759-O	3	566	Materials and Methods
321	PMC9160918	10.3389/fgene.2022.725772	324	MAE-DNB-CM-2016-0041	3	567	Ethics Statement
322	PMC8997610	10.3390/foods11070915	375	MAE-DNB-CM-2019-0108	3	568	Acknowledgements
323	PMC8531378	10.1038/s41598-021-96926-z	355	MAE-DNB-CM-2016-0046	3	569	Funding
324	PMC8400055	10.3390/pathogens10081009	363	MAE-DNB-CM-2015-0028-M-002	3	570	Institutional Review Board Statement
325	PMC7248819	10.3390/molecules25092092	338	MAE-DNB-CM-2015-0054	3	571	Acknowledgements
325	PMC7248819	10.3390/molecules25092092	360	MAE-DNB-CM-2018-0086	3	572	Acknowledgements
326	PMC8839257	10.3390/plants11030398	336	MAE-DNB-CM-2016-0048	3	573	Materials and Methods
327	PMC8367926	10.1007/s00442-021-04981-0	329	MAE-DNB-CM-2015-0017	3	574	Acknowledgements
328	PMC8812928	10.1371/journal.pone.0263522	355	MAE-DNB-CM-2016-0046	3	575	Others
329	PMC9043901	10.3389/fpls.2022.850521	317	MAE-DNB-CM-2016-0045	3	576	Acknowledgements
330	PMC7343659	10.1016/j.scitotenv.2020.140832	376	MAE-DNB-CM-2018-093	3	577	Acknowledgements
331	PMC7570379	10.3390/plants9091133	372	MAE-DNB-CM-2018-0091	3	578	Acknowledgements
332	PMC9105371	10.3390/molecules27092928	336	MAE-DNB-CM-2016-0048	3	579	Materials and Methods
333	PMC6752802	10.1371/journal.pone.0222332	342	MAE-DNB-CM-2015-0024	3	580	Others
334	PMC6920962	10.3390/biom9110667	380	MAE-DNB-CM-2016-0051	3	584	Acknowledgements
335	PMC8216171	10.7717/peerj.11523	368	MAE-DNB-CM-2017-0058	3	585	Materials and Methods
335	PMC8216171	10.7717/peerj.11523	368	MAE-DNB-CM-2017-0058	3	585	Field Study Permissions
335	PMC8216171	10.7717/peerj.11523	381	SE/AP-21-16	3	586	Materials and Methods
335	PMC8216171	10.7717/peerj.11523	381	SE/AP-21-16	3	586	Field Study Permissions
337	PMC6916216	10.1186/s13104-019-4846-3	382	MAE-DNB-CM-2019-0112	3	587	Ethical permits
338	PMC9184544	10.1038/s42003-022-03483-w	383	MAE-DNB-CM-2016–0060-M-0003	3	588	Materials and Methods
339	PMC7854437	10.1007/s00114-020-01714-w	325	MAE-DNB-CM-2016-0043	3	589	Acknowledgements
339	PMC7854437	10.1007/s00114-020-01714-w	325	MAE-DNB-CM-2016-0043	3	589	Ethics Statement
340	PMC7683497	10.3897/zookeys.993.53559	386	MAE-DNB-CM-2015-0025	3	592	Acknowledgements
341	PMC6961254	10.1186/s13071-020-3887-8	387	MAE-DNB-CM-2016-0052	3	593	Ethical permits
341	PMC6961254	10.1186/s13071-020-3887-8	388	MAE-DPAE-2017-1163-O	3	594	Ethical permits
342	PMC7500283	10.1016/j.sajb.2020.09.007	338	MAE-DNB-CM-2015-0054	3	596	Materials and Methods
342	PMC7500283	10.1016/j.sajb.2020.09.007	360	MAE-DNB-CM-2018-0086	3	597	Materials and Methods
343	PMC7439503	10.1126/sciadv.abb9393	390	MAEDNB-CM-2015-0017	3	598	Acknowledgements
343	PMC7439503	10.1126/sciadv.abb9393	391	MAEDNB-CM-2018-0105	3	599	Acknowledgements
343	PMC7439503	10.1126/sciadv.abb9393	392	MAE-DNB-CM-2015-ATM-2017-003	3	600	Acknowledgements
344	PMC8116322	10.3897/zookeys.1036.62034	394	MAE-DNB-CM-2017-0068	3	602	Materials and Methods
345	PMC8849464	10.1371/journal.pgen.1010019	349	MAE-DNB-CM-2015-0030	3	608	Materials and Methods
346	PMC8717262	10.1002/ece3.8431	402	MAE‐DNB‐CM‐2016‐0041	3	611	Acknowledgements
347	PMC8251970	10.1111/jeb.13783	403	MAE‐DNB‐CM‐2016‐0043	3	612	Others
347	PMC8251970	10.1111/jeb.13783	403	MAE‐DNB‐CM‐2016‐0043	3	612	Acknowledgements
348	PMC7979831	10.1038/s41598-021-85939-3	317	MAE-DNB-CM-2016-0045	3	613	Materials and Methods
349	PMC9284676	10.3389/fpls.2022.901733	362	MAE-DNB-CM-2015-0016	3	614	Acknowledgements
350	PMC8155955	10.3390/molecules26102949	336	MAE-DNB-CM-2016-0048	3	615	Materials and Methods
351	PMC7062916	10.3389/fpls.2020.00106	362	MAE-DNB-CM-2015-0016	3	616	Acknowledgements
351	PMC7062916	10.3389/fpls.2020.00106	404	001-2016-SERNANP-PNRA-JEF	3	617	Acknowledgements
352	PMC7792295	10.1186/s12866-020-02069-y	364	MAE-DNB-CM-2018-0085	3	618	Materials and Methods
352	PMC7792295	10.1186/s12866-020-02069-y	405	MAE-CGZ4-DPAM-2018-1457-O	3	619	Materials and Methods
353	PMC6404656	10.7717/peerj.6400	406	MAE-DNB-CM-2015-2017	3	620	Materials and Methods
353	PMC6404656	10.7717/peerj.6400	406	MAE-DNB-CM-2015-2017	3	620	Ethics
354	PMC6694786	10.7717/peerj.7405	317	MAE-DNB-CM-2016-0045	3	623	Materials and Methods
354	PMC6694786	10.7717/peerj.7405	317	MAE-DNB-CM-2016-0045	3	623	Ethics
355	PMC9131875	10.3389/fcimb.2022.863208	355	MAE-DNB-CM-2016-0046	3	627	Materials and Methods
356	PMC7532652	10.1186/s12936-020-03426-y	408	MAE-DNB-CM-2015-0030-M-0001	3	628	Materials and Methods
357	PMC6532285	10.1155/2019/6829173	360	MAE-DNB-CM-2018-0086	3	630	Acknowledgements
358	PMC7400137	10.3390/ijerph17145048	364	MAE-DNB-CM-2018-0085	3	631	Funding
359	PMC6783956	10.3390/plants8090326	409	MAE-DNB-CM-2015-0031	3	632	Acknowledgements
360	PMC7381719	10.3897/zookeys.948.48701	394	MAE-DNB-CM-2017-0068	3	633	Materials and Methods
361	PMC6770235	10.3390/antiox8090387	410	MAE-DNB-CM-2017-0072-M-001	3	634	Funding
362	PMC6026451	10.7717/peerj.4981	317	MAE-DNB-CM-2016-0045	3	637	Materials and Methods
362	PMC6026451	10.7717/peerj.4981	317	MAE-DNB-CM-2016-0045	3	637	Field Study Permissions
363	PMC5826987	10.7717/peerj.4317	355	MAE-DNB-CM-2016-0046	3	638	Others
364	PMC7823914	10.3390/insects12010021	413	MAE-DNB-CM-2016-0041-M-0003	3	639	Acknowledgements
365	PMC6051188	10.12688/f1000research.13623.2	414	MAE-DNB-ARRGG-CM-2014-002	3	640	Acknowledgements
366	PMC8131787	10.1002/ece3.7360	402	MAE‐DNB‐CM‐2016‐0041	3	641	Ethics Statement
367	PMC7721170	10.1371/journal.pone.0243420	355	MAE-DNB-CM-2016-0046	3	642	Materials and Methods
368	PMC6469466	10.1051/parasite/2019024	415	MAE – DNB – CM – 2015 – 0027	3	643	Acknowledgements
369	PMC8987048	10.1038/s41437-022-00510-8	416	MAE-DNB-CM-2016-0060	3	644	Ethical permits
370	PMC6387761	10.7717/peerj.6406	362	MAE-DNB-CM-2015-0016	3	645	Materials and Methods
370	PMC6387761	10.7717/peerj.6406	362	MAE-DNB-CM-2015-0016	3	645	Field Study Permissions
371	PMC6215445	10.7717/peerj.5856	329	MAE-DNB-CM-2015-0017	3	646	Materials and Methods
371	PMC6215445	10.7717/peerj.5856	329	MAE-DNB-CM-2015-0017	3	646	Field Study Permissions
373	PMC6586395	10.1371/journal.pone.0215798	420	MAE-DNB-CM-2018-0098	3	650	Acknowledgements
374	PMC7351216	10.1371/journal.pntd.0008286	421	MAE-DNB-CM-2018-0090	3	651	Materials and Methods
375	PMC6756539	10.1371/journal.pone.0222727	372	MAE-DNB-CM-2018-0091	3	652	Acknowledgements
376	PMC8216931	10.1002/ece3.7606	403	MAE‐DNB‐CM‐2016‐0043	3	656	Acknowledgements
377	PMC7482940	10.1371/journal.pone.0238306	362	MAE-DNB-CM-2015-0016	3	657	Materials and Methods
377	PMC7482940	10.1371/journal.pone.0238306	362	MAE-DNB-CM-2015-0016	3	657	Acknowledgements
378	PMC6173110	10.12688/f1000research.15653.1	425	MAE-DNB-CM-2016-004	3	658	Materials and Methods
379	PMC6874857	10.7717/peerj.8060	329	MAE-DNB-CM-2015-0017	3	660	Materials and Methods
379	PMC6874857	10.7717/peerj.8060	329	MAE-DNB-CM-2015-0017	3	660	Field Study Permissions
380	PMC7244805	10.1002/ece3.6185	427	MAE‐DNB‐CM‐2017‐0062	3	661	Acknowledgements
381	PMC6658573	10.3897/zookeys.864.35102	362	MAE-DNB-CM-2015-0016	3	662	Materials and Methods
381	PMC6658573	10.3897/zookeys.864.35102	317	MAE-DNB-CM-2016-0045	3	663	Materials and Methods
381	PMC6658573	10.3897/zookeys.864.35102	428	MAE-DPC-AIC-B-2018-003	3	664	Materials and Methods
382	PMC5965718	10.1016/j.euprot.2017.02.001	380	MAE-DNB-CM-2016-0051	3	668	Acknowledgements
383	PMC6114709	10.1371/journal.pone.0202332	362	MAE-DNB-CM-2015-0016	3	669	Materials and Methods
383	PMC6114709	10.1371/journal.pone.0202332	362	MAE-DNB-CM-2015-0016	3	669	Acknowledgements
384	PMC5362048	10.1371/journal.pone.0172615	329	MAE-DNB-CM-2015-0017	3	670	Materials and Methods
384	PMC5362048	10.1371/journal.pone.0172615	329	MAE-DNB-CM-2015-0017	3	670	Acknowledgements
385	PMC7864462	10.1371/journal.pone.0241652	420	MAE-DNB-CM-2018-0098	3	672	Materials and Methods
386	PMC6298121	10.1073/pnas.1809326115	329	MAE-DNB-CM-2015-0017	3	674	Acknowledgements
387	PMC6956314	10.3390/insects10120431	325	MAE-DNB-CM-2016-0043	3	675	Acknowledgements
388	PMC7743988	10.1371/journal.pgen.1009170	349	MAE-DNB-CM-2015-0030	3	676	Materials and Methods
389	PMC6415804	10.1371/journal.pone.0203737	324	MAE-DNB-CM-2016-0041	3	677	Others
389	PMC6415804	10.1371/journal.pone.0203737	324	MAE-DNB-CM-2016-0041	3	677	Acknowledgements
390	PMC6209335	10.1371/journal.pone.0206493	329	MAE-DNB-CM-2015-0017	3	679	Acknowledgements
391	PMC5674145	10.3897/zookeys.707.20759	317	MAE-DNB-CM-2016-0045	3	680	Acknowledgements
392	PMC5844518	10.1371/journal.pone.0191598	329	MAE-DNB-CM-2015-0017	3	681	Acknowledgements
393	PMC6157856	10.1371/journal.pone.0203169	386	MAE-DNB-CM-2015-0025	3	682	Materials and Methods
394	PMC6013545	10.3897/zookeys.766.24523	329	MAE-DNB-CM-2015-0017	3	683	Materials and Methods
394	PMC6013545	10.3897/zookeys.766.24523	439	MAE-DNB-ARRGG-CM-2014-0002	3	694	Materials and Methods
395	PMC6311244	10.1155/2018/1353129	360	MAE-DNB-CM-2018-0086	3	695	Acknowledgements
396	PMC7333454	10.3389/fpls.2020.00819	362	MAE-DNB-CM-2015-0016	3	696	Acknowledgements
397	PMC6722143	10.1038/s41467-019-11771-z	349	MAE-DNB-CM-2015-0030	3	697	Acknowledgements
398	PMC6160839	10.3897/zookeys.781.22841	441	MAE-DNB-CM-2016-0030	3	699	Acknowledgements
399	PMC5696432	10.1002/ece3.3481	442	MAE‐DNB‐CM‐2015‐0017	3	700	Acknowledgements
399	PMC5696432	10.1002/ece3.3481	329	MAE-DNB-CM-2015-0017	3	704	Acknowledgements
400	PMC5523194	10.3897/zookeys.673.12108	329	MAE-DNB-CM-2015-0017	3	701	Acknowledgements
401	PMC7318849	10.3389/fcimb.2020.00303	355	MAE-DNB-CM-2016-0046	3	702	Materials and Methods
402	PMC6560276	10.1098/rstb.2018.0249	324	MAE-DNB-CM-2016-0041	3	703	Ethics
403	PMC4714351	10.3897/zookeys.546.6533	439	MAE-DNB-ARRGG-CM-2014-0002	3	711	Acknowledgements
403	PMC4714351	10.3897/zookeys.546.6533	445	003-2014-SERNANP	3	712	Acknowledgements
403	PMC4714351	10.3897/zookeys.546.6533	446	0330-2013-MINAGRI-DGFFS-DGEFFS	3	713	Acknowledgements
404	PMC6687670	10.3897/zookeys.868.26766	439	MAE-DNB-ARRGG-CM-2014-0002	3	721	Acknowledgements
406	PMC7591572	10.1038/s41598-020-74655-z	355	MAE-DNB-CM-2016-0046	3	727	Materials and Methods
407	PMC6918321	10.3390/plants8110511	336	MAE-DNB-CM-2016-0048	3	728	Materials and Methods
408	PMC5905381	10.1093/gigascience/giy033	329	MAE-DNB-CM-2015-0017	3	729	Acknowledgements
409	PMC7644778	10.3389/fmicb.2020.575194	324	MAE-DNB-CM-2016-0041	3	730	Acknowledgements
410	PMC5453479	10.1371/journal.pone.0178139	386	MAE-DNB-CM-2015-0025	3	731	Materials and Methods
411	PMC4795543	10.1371/journal.pone.0151827	453	MAE-DNB-CM-2015-0010	3	732	Materials and Methods
412	PMC4920318	10.1098/rspb.2016.0553	329	MAE-DNB-CM-2015-0017	3	734	Acknowledgements
413	PMC7935298	10.1371/journal.pone.0237687	324	MAE-DNB-CM-2016-0041	3	735	Materials and Methods
414	PMC5748641	10.3390/ph10040084	336	MAE-DNB-CM-2016-0048	3	740	Materials and Methods
415	PMC7174841	10.1242/jeb.220426	368	MAE-DNB-CM-2017-0058	3	741	Materials and Methods
416	PMC6146768	10.1186/s40168-018-0555-8	324	MAE-DNB-CM-2016-0041	3	742	Acknowledgements
417	PMC5332023	10.1371/journal.pone.0171785	386	MAE-DNB-CM-2015-0025	3	750	Materials and Methods
418	PMC4847877	10.1371/journal.pone.0151746	329	MAE-DNB-CM-2015-0017	3	754	Materials and Methods
419	PMC6304062	10.1098/rspb.2018.1973	465	MAE-DNB-CM-2015-0008	3	757	Ethics
420	PMC5539368	10.3897/zookeys.661.11224	329	MAE-DNB-CM-2015-0017	3	758	Materials and Methods
421	PMC4714381	10.3897/zookeys.541.6058	329	MAE-DNB-CM-2015-0017	3	761	Materials and Methods
422	PMC9032901	10.3390/microorganisms10040831	466	ABSCH-IRCC-EN-248781-1	3	762	Materials and Methods
422	PMC9032901	10.3390/microorganisms10040831	467	ABSCH-IRCC-EN-248782-1	3	763	Materials and Methods
422	PMC9032901	10.3390/microorganisms10040831	468	ABSCH-IRCC-EN-245916-1	3	764	Materials and Methods
423	PMC9120075	10.1038/s41598-022-12537-2	469	ABSCH-IRCC-FR-247-227-1	3	765	Materials and Methods
423	PMC9120075	10.1038/s41598-022-12537-2	469	ABSCH-IRCC-FR-247-227-1	3	765	Materials and Methods
424	PMC9205931	10.1038/s41598-022-13412-w	470	ABSCH-IRCC-FR-246820-1	3	766	Materials and Methods
424	PMC9205931	10.1038/s41598-022-13412-w	471	ABSCH-IRCC-FR-245902-1	3	767	Materials and Methods
425	PMC9174194	10.1038/s41467-022-30842-2	470	ABSCH-IRCC-FR-246820-1	3	768	Materials and Methods
425	PMC9174194	10.1038/s41467-022-30842-2	471	ABSCH-IRCC-FR-245902-1	3	769	Materials and Methods
426	PMC9389584	10.3389/fmicb.2022.967885	472	ABSCH-IRCC-ES-242814-1	3	770	Funding
426	PMC9389584	10.3389/fmicb.2022.967885	473	ESNC34	3	771	Funding
427	PMC9449363	10.3389/fcell.2022.985831	474	ABSCH-IRCC-FR-254969-1	3	772	Materials and Methods
428	PMC7521700	10.1371/journal.pone.0239677	476	ABSCH-IRCC-MX-207343-3	3	774	Others
428	PMC7521700	10.1371/journal.pone.0239677	476	ABSCH-IRCC-MX-207343-3	3	774	Materials and Methods
429	PMC6795802	10.1038/s41597-019-0218-z	477	ABSCH-IRCC-FR-246832-1	3	775	Acknowledgements
430	PMC8112841	10.1093/pcp/pcaa160	479	ABSCH-IRCC-FR-248728-1	3	777	Acknowledgements
431	PMC8552211	10.1186/s13002-021-00484-7	480	ABSCH-IRCC-LA-249801	3	778	Declarations
432	PMC7020175	10.3390/plants9010047	481	ABSCH-IRCC-FR-245916-1	3	779	Materials and Methods
433	PMC7489573	10.1371/journal.pone.0239081	476	ABSCH-IRCC-MX-207343-3	3	780	Others
434	PMC8002102	10.3390/jof7030194	473	ESNC34	3	781	Data availability
434	PMC8002102	10.3390/jof7030194	472	ABSCH-IRCC-ES-242814-1	3	782	Data availability
435	PMC8794831	10.1073/pnas.2020457119	482	ABSCH-IRCC-PA-241203-1	3	783	Materials and Methods
435	PMC8794831	10.1073/pnas.2020457119	483	SC/A-53-16	3	784	Materials and Methods
435	PMC8794831	10.1073/pnas.2020457119	484	SEX/A-35-17	3	785	Materials and Methods
436	PMC9138119	10.3390/antiox11050858	485	ABSCH-IRCC-FR-252879-1	3	786	Materials and Methods
437	PMC8046976	10.1038/s41598-021-87419-0	486	ABSCH-IRCC-FR-254781-1	3	787	Materials and Methods
438	PMC7024286	10.3390/md18010016	487	ABSCH-IRCC-FR-246959	3	788	Materials and Methods
439	PMC8472065	10.3390/v13091690	488	ABSCH-IRCC-FR-252439-1	3	789	Materials and Methods
440	PMC7866545	10.3390/ijms22031385	485	ABSCH-IRCC-FR-252879-1	3	790	Materials and Methods
441	PMC7175103	10.3390/biom10030373	489	ABSCH-IRCC-ES-248276-2	3	791	Materials and Methods
442	PMC7768417	10.3390/microorganisms8122043	476	ABSCH-IRCC-MX-207343-3	3	792	Materials and Methods
443	PMC7244429	10.1016/j.meegid.2020.104367	491	ABSCH-IRCC-FR-246973-1	3	794	Materials and Methods
468	PMC8964361	10.3389/fphar.2022.865432	614	A90708B	3	925	Acknowledgements
469	PMC9302070	10.1128/mra.00131-22	615	AC31840	3	926	Announcement
470	PMC9549691	10.1186/s13065-022-00872-4	619	A952E48	3	930	Materials and Methods
471	PMC9168632	10.1007/s42770-022-00775-5	620	ACD04AA	3	931	Acknowledgements
472		10.1094/pdis-10-21-2385-pdn	621	A57AE19	3	932	Other
473	PMC9226539	10.1093/gbe/evac089	622	A2F0DA0	3	933	Acknowledgements
473	PMC9226539	10.1093/gbe/evac089	623	AB57903	3	934	Acknowledgements
473	PMC9226539	10.1093/gbe/evac089	627	FBP-0036-10	3	938	Acknowledgements
473	PMC9226539	10.1093/gbe/evac089	628	GP-0054-11	3	939	Acknowledgements
473	PMC9226539	10.1093/gbe/evac089	629	GP-0064-12	3	940	Acknowledgements
473	PMC9226539	10.1093/gbe/evac089	630	GP-0107-15	3	941	Acknowledgements
473	PMC9226539	10.1093/gbe/evac089	631	GP-0140-17	3	942	Acknowledgements
474	PMC9521344	10.7717/peerj.13953	632	RB435EFp	3	943	Materials and Methods
474	PMC9521344	10.7717/peerj.13953	632	RB435EFp	3	943	Field Study Permissions
475	PMC9429123	10.1016/j.virusres.2022.198908	634	A29A4F4	3	945	Materials and Methods
476	PMC8931541	10.3389/fmed.2022.839389	635	A1767C3	3	946	Ethics Statement
477	PMC8939072	10.1590/1678-9199-jvatitd-2021-0017	636	A826A3A	3	947	Materials and Methods
477	PMC8939072	10.1590/1678-9199-jvatitd-2021-0017	636	A826A3A	3	947	Notes
478	PMC9233704	10.1038/s41597-022-01465-5	638	AA1668A	3	949	Materials and Methods
479	PMC8877843	10.3390/v14020206	639	A473BD3	3	950	Materials and Methods
479	PMC8877843	10.3390/v14020206	639	A473BD3	3	950	Institutional Review Board Statement
479	PMC8877843	10.3390/v14020206	640	A702EB8	3	951	Materials and Methods
479	PMC8877843	10.3390/v14020206	640	A702EB8	3	951	Institutional Review Board Statement
479	PMC8877843	10.3390/v14020206	641	ABF23CC	3	952	Materials and Methods
479	PMC8877843	10.3390/v14020206	641	ABF23CC	3	952	Institutional Review Board Statement
479	PMC8877843	10.3390/v14020206	642	A580BBD	3	953	Materials and Methods
479	PMC8877843	10.3390/v14020206	642	A580BBD	3	953	Institutional Review Board Statement
480	PMC9586082	10.7717/peerj.14114	643	A3D39A2	3	955	Materials and Methods
481	PMC9529043	10.1590/1414-431x2022e12148	644	A407626	3	956	Materials and Methods
482	PMC9368048	10.3390/foods11152336	645	A8C1372	3	957	Materials and Methods
483	PMC8869172	10.3390/biology11020315	646	A96FF09	3	958	Materials and Methods
483	PMC8869172	10.3390/biology11020315	646	A96FF09	3	958	Institutional Review Board Statement
484	PMC9585325	10.3389/fphar.2022.973255	648	A0277F6	3	960	Materials and Methods
486	PMC9579425	10.3389/fphar.2022.826395	650	A71601C	3	962	Materials and Methods
488	PMC9250496	10.1038/s41598-022-15413-1	652	A837EB6	3	964	Acknowledgements
489	PMC9176291	10.1099/mgen.0.000751	635	A1767C3	3	965	Ethics Statement
490	PMC9006511	10.3389/fpls.2022.813418	653	A90A83C	3	966	Materials and Methods
490	PMC9006511	10.3389/fpls.2022.813418	653	A90A83C	3	966	Acknowledgements
491	PMC9469734	10.1590/1678-9199-jvatitd-2022-0025	654	A3B4BAB	3	967	Notes
492	PMC9505480	10.3390/pharmaceutics14091796	655	A695619	3	968	Materials and Methods
493	PMC9572885	10.3390/molecules27196408	656	A216E5A	3	969	Materials and Methods
494	PMC8868067	10.3390/antiox11020277	658	AA2236F	3	971	Materials and Methods
494	PMC8868067	10.3390/antiox11020277	658	AA2236F	3	971	Institutional Review Board Statement
495	PMC9505588	10.3390/molecules27185911	656	A216E5A	3	972	Materials and Methods
496	PMC9598933	10.3390/antiox11101903	659	A704928	3	974	Materials and Methods
497	PMC9178252	10.3389/fpls.2022.853002	660	A0D648D	3	975	Materials and Methods
498	PMC9172097	10.1186/s42523-022-00188-7	662	A663126	3	977	Declarations
499	PMC9416300	10.3390/molecules27165049	665	AE2335F	3	980	Materials and Methods
500	PMC9333295	10.1371/journal.pone.0266304	666	A411583	3	981	Materials and Methods
501	PMC9468232	10.3389/fphys.2022.979200	669	A412E4B	3	984	Acknowledgements
502	PMC9322443	10.3390/plants11141796	670	A12A940	3	985	Materials and Methods
503	PMC9369902	10.3390/ma15155415	672	A26CD5E	3	987	Materials and Methods
503	PMC9369902	10.3390/ma15155415	672	A26CD5E	3	987	Materials and Methods
504	PMC9352763	10.1038/s41598-022-17626-w	673	ADBDCBE	3	988	Materials and Methods
505	PMC9586451	10.3389/fpls.2022.983127	674	A135E26	3	989	Materials and Methods
506	PMC9585194	10.1038/s41598-022-22418-3	676	A8A1D2B	3	991	Materials and Methods
507	PMC8903008	10.1186/s12870-022-03483-2	677	67605-2	2	992	Acknowledgements
507	PMC8903008	10.1186/s12870-022-03483-2	678	RF546AF	3	993	Acknowledgements
508	PMC9458038	10.3390/molecules27175664	680	A70EDCD	3	995	Materials and Methods
510	PMC9632875	10.1371/journal.pone.0276408	666	A411583	3	998	Materials and Methods
511	PMC9126982	10.1038/s41598-022-12396-x	683	A92C186	3	999	Materials and Methods
512	PMC9169091	10.3389/fchem.2022.800729	684	A99450F	3	1000	Materials and Methods
513	PMC9416246	10.3390/ph15080972	685	AF36A53	3	1001	Materials and Methods
513	PMC9416246	10.3390/ph15080972	686	A2CE4A6	3	1002	Materials and Methods
514	PMC9028134	10.3390/toxins14040237	687	A6E9C41	3	1003	Materials and Methods
514	PMC9028134	10.3390/toxins14040237	687	A6E9C41	3	1003	Institutional Review Board Statement
515	PMC8950162	10.3390/molecules27061847	688	A678D8C	3	1004	Materials and Methods
516	PMC9503785	10.3390/toxins14090613	689	A54E8E8	3	1005	Materials and Methods
517	PMC9231069	10.3390/vetsci9060268	690	AE0DBB2	3	1006	Materials and Methods
518	PMC8866057	10.1016/j.crphar.2022.100093	691	A347889	3	1007	Materials and Methods
519	PMC9332794	10.3390/plants11151945	692	A216C7C	3	1008	Materials and Methods
520	PMC9501082	10.3390/molecules27185992	693	A5B0BFC	3	1009	Materials and Methods
521	PMC9348672	10.1371/journal.pone.0271573	694	A4C6D05	3	1010	Materials and Methods
522	PMC9316814	10.3390/insects13070651	696	AAFDB1D	3	1012	Materials and Methods
523	PMC9331110	10.3390/md20080470	697	A0D4240	3	1013	Materials and Methods
524	PMC8942377	10.1126/sciadv.abk1410	700	GP-0053-11	3	1014	Materials and Methods
524	PMC8942377	10.1126/sciadv.abk1410	701	GP-0063-12	3	1015	Materials and Methods
524	PMC8942377	10.1126/sciadv.abk1410	702	GP-0084-15	3	1016	Materials and Methods
527	PMC6368970	10.7717/peerj.6256	631	GP-0140-17	3	1019	Materials and Methods
527	PMC6368970	10.7717/peerj.6256	631	GP-0140-17	3	1019	Field Study Permissions
528	PMC7601563	10.3390/md18100503	704	0128-17	3	1020	Acknowledgements
530	PMC6599978	10.1098/rspb.2019.0434	705	0140-17	3	1022	Ethics
531	PMC7472735	10.3390/toxins12080508	706	0111-16	3	1023	Materials and Methods
531	PMC7472735	10.3390/toxins12080508	706	0111-16	3	1023	Acknowledgements
532	PMC7183310	10.7717/peerj.9017	707	GP-0125-17	3	1024	Field Study Permissions
532	PMC7183310	10.7717/peerj.9017	708	GP-0169-19	3	1025	Field Study Permissions
533	PMC9692312	10.3390/metabo12111152	709	FBP-0036	3	1026	Materials and Methods
533	PMC9692312	10.3390/metabo12111152	709	FBP-0036	3	1026	Institutional Review Board Statement
537	PMC9847896	10.1371/journal.pone.0279914	719	resolution N°186	2	1036	Materials and Methods
538	PMC9881273	10.1186/s13071-022-05579-y	720	VI-2994–2017	2	1037	Declarations
539		10.1099/mic.0.001309	723	resolution no. 253	2	1040	Ethics Statement
540	PMC9854191	10.1186/s40793-023-00464-2	725	Resolution No. 097-2014-ACAT	2	1042	Materials and Methods
544	PMC9292994	10.1111/mec.16198	729	Resolution Nos. 023 and 094	2	1047	Acknowledgements
544	PMC9292994	10.1111/mec.16198	730	Resolution Nos. 023	2	1048	Acknowledgements
546	PMC9841367	10.1016/j.ijppaw.2022.12.006	731	SINAC ACT-PIM-070-17	2	1050	Materials and Methods
546	PMC9841367	10.1016/j.ijppaw.2022.12.006	732	R-SINAC-PNI-ACLAC-054-2018	2	1051	Materials and Methods
550	PMC9757582	10.1371/journal.pone.0264879	736	R-CM-VERITAS-001-2021-OT-CONAGEBIO	3	1056	Materials and Methods
550	PMC9757582	10.1371/journal.pone.0264879	737	SEX/A-61-19	3	1057	Materials and Methods
550	PMC9757582	10.1371/journal.pone.0264879	737	SEX/A-61-19	3	1057	Acknowledgements
550	PMC9757582	10.1371/journal.pone.0264879	738	SEX/A-108-17	3	1058	Materials and Methods
550	PMC9757582	10.1371/journal.pone.0264879	738	SEX/A-108-17	3	1058	Acknowledgements
554	PMC7492740	10.1128/mbio.02146-20	766	Resolución no. 009	2	1089	Acknowledgements
555	PMC8231715	10.1128/aem.00178-21	768	46555-5	2	1091	Materials and Methods
555	PMC8231715	10.1128/aem.00178-21	770	resolution number 009	2	1093	Materials and Methods
563	PMC9841913	10.7717/peerj.14319	790	Resolución 1070	3	1120	Materials and Methods
563	PMC9841913	10.7717/peerj.14319	790	Resolución 1070	3	1120	Field Study Permissions
563	PMC9841913	10.7717/peerj.14319	791	Resolución 01711	3	1121	Materials and Methods
563	PMC9841913	10.7717/peerj.14319	792	Resolución 0200	3	1122	Materials and Methods
563	PMC9841913	10.7717/peerj.14319	793	R-SINAC-PNI-SE-002-2018	2	1123	Materials and Methods
563	PMC9841913	10.7717/peerj.14319	793	R-SINAC-PNI-SE-002-2018	2	1123	Field Study Permissions
563	PMC9841913	10.7717/peerj.14319	797	MAE-DPAC-2014-0280	3	1127	Materials and Methods
563	PMC9841913	10.7717/peerj.14319	797	MAE-DPAC-2014-0280	3	1127	Field Study Permissions
563	PMC9841913	10.7717/peerj.14319	800	RD 503-2011-AG-DGFFS	3	1130	Materials and Methods
563	PMC9841913	10.7717/peerj.14319	800	RD 503-2011-AG-DGFFS	3	1130	Field Study Permissions
563	PMC9841913	10.7717/peerj.14319	801	RJ 003-2013-SERNANP-ZRSD	3	1131	Materials and Methods
563	PMC9841913	10.7717/peerj.14319	801	RJ 003-2013-SERNANP-ZRSD	3	1131	Field Study Permissions
563	PMC9841913	10.7717/peerj.14319	802	RJSHM-No. 054-2012-SERNANP-JEF	3	1132	Materials and Methods
563	PMC9841913	10.7717/peerj.14319	802	RJSHM-No. 054-2012-SERNANP-JEF	3	1132	Field Study Permissions
564	PMC9966301	10.3390/molecules28041865	804	R-CM-ITCR-001-2022-OT-CONAGEBIO	3	1134	Materials and Methods
583	PMC10231124	10.3390/insects14050440	842	SISGEN ABE8B7D	3	1208	Materials and Methods
583	PMC10231124	10.3390/insects14050440	842	SISGEN ABE8B7D	3	1208	Institutional Review Board Statement
585	PMC9753660	10.1128/mra.00245-22	841	A7A6463	3	1210	Announcement
586	PMC10450959	10.3389/fmicb.2023.1221724	843	A25AA57	3	1211	Materials and Methods
586	PMC10450959	10.3389/fmicb.2023.1221724	844	A9D808C	3	1212	Materials and Methods
587	PMC9707567	10.3201/eid2812.220971	845	AAF009C	3	1213	Acknowledgements
589	PMC10147961	10.1016/j.crpvbd.2023.100120	851	NEMA/AGR/159/2022	3	1219	Ethical permits
589	PMC10147961	10.1016/j.crpvbd.2023.100120	7	NEMA/AGR/46/2014	3	1220	Ethical permits
590	PMC6979410	10.7717/peerj.8204	857	EAD-12-07-087-18-20a	2	1228	Materials and Methods
590	PMC6979410	10.7717/peerj.8204	857	EAD-12-07-087-18-20a	2	1228	Field Study Permissions
599	PMC6080747	10.1371/journal.pbio.2006352	476	ABSCH-IRCC-MX-207343-3	3	1237	Materials and Methods
600	PMC9583020	10.3389/fpls.2022.977056	476	ABSCH-IRCC-MX-207343-3	3	1238	Materials and Methods
601	PMC9919900	10.3390/plants12030476	863	ABSCH-IRCC-MX-208823-1	3	1239	Materials and Methods
602	PMC10683479	10.1021/acscentsci.3c00661	865	ABSCH-IRCC-FR-253848-1	3	1242	Materials and Methods
602	PMC10683479	10.1021/acscentsci.3c00661	866	TREL2022990S I 392	3	1243	Materials and Methods
603	PMC9713894	10.1021/acsomega.2c05415	865	ABSCH-IRCC-FR-253848-1	3	1244	Materials and Methods
603	PMC9713894	10.1021/acsomega.2c05415	866	TREL2022990S I 392	3	1245	Materials and Methods
604	PMC10705938	10.3390/ijms242316617	867	ABSCH-IRCC-FR-252501-1	3	1246	Materials and Methods
604	PMC10705938	10.3390/ijms242316617	868	TREL2002508 S/342	3	1247	Materials and Methods
605	PMC10640505	10.1007/s00248-023-02227-5	870	ABSCH-IRCC-FR-251971-1	3	1249	Acknowledgements
605	PMC10640505	10.1007/s00248-023-02227-5	872	resolution no. 0255	3	1251	Acknowledgements
606	PMC9758794	10.1186/s12862-022-02100-y	874	ABSCH-IRCC-FR-259518-1	3	1253	Declarations
606	PMC9758794	10.1186/s12862-022-02100-y	878	TREL2118715S/541	3	1257	Declarations
607	PMC9854647	10.3390/antiox12010050	879	absch-ircc-fr-260368-1-en	3	1259	Institutional Review Board Statement
607	PMC9854647	10.3390/antiox12010050	880	TREL2206915S/569	3	1260	Institutional Review Board Statement
608	PMC9998270	10.1038/s41559-023-01981-6	881	ABSCH-IRCC-ES-260624-1	3	1261	Materials and Methods
608	PMC9998270	10.1038/s41559-023-01981-6	882	ESNC126	3	1262	Materials and Methods
609	PMC10297979	10.3390/foods12122427	884	ABSCH-IRCC-ES-257749-1	3	1264	Materials and Methods
609	PMC10297979	10.3390/foods12122427	885	PN-NC_032021	3	1265	Materials and Methods
610	PMC10405452	10.1186/s12862-023-02137-7	886	ABSCH-IRCC-ES-237603	3	1266	Materials and Methods
610	PMC10405452	10.1186/s12862-023-02137-7	886	ABSCH-IRCC-ES-237603	3	1266	Declarations
610	PMC10405452	10.1186/s12862-023-02137-7	887	ESNC2	3	1267	Materials and Methods
610	PMC10405452	10.1186/s12862-023-02137-7	887	ESNC2	3	1267	Declarations
611	PMC10791622	10.1038/s41467-023-44622-z	889	ABSCH-IRCC-ES-241224-1	3	1269	Materials and Methods
611	PMC10791622	10.1038/s41467-023-44622-z	889	ABSCH-IRCC-ES-241224-1	3	1269	Acknowledgements
611	PMC10791622	10.1038/s41467-023-44622-z	890	ESNC27	3	1270	Materials and Methods
611	PMC10791622	10.1038/s41467-023-44622-z	890	ESNC27	3	1270	Acknowledgements
612	PMC10673710	10.1093/femsec/fiad146	891	ABSCH-IRCC-ES-241224–1	3	1271	Materials and Methods
612	PMC10673710	10.1093/femsec/fiad146	890	ESNC27	3	1272	Materials and Methods
613	PMC10011086	10.3389/fnut.2023.1132228	892	ABSCH-IRCC-PE-256874-1	3	1273	Acknowledgements
613	PMC10011086	10.3389/fnut.2023.1132228	893	002-2021-MIDAGRI-INIA/DGIA	3	1274	Acknowledgements
613	PMC10011086	10.3389/fnut.2023.1132228	894	0006-2021-INIA-DGIA	3	1275	Acknowledgements
614	PMC9549777	10.3389/fnut.2022.983208	892	ABSCH-IRCC-PE-256874-1	3	1276	Acknowledgements
614	PMC9549777	10.3389/fnut.2022.983208	893	002-2021-MIDAGRI-INIA/DGIA	3	1277	Acknowledgements
614	PMC9549777	10.3389/fnut.2022.983208	894	0006-2021-INIA-DGIA	3	1278	Acknowledgements
615	PMC10368963	10.1002/ece3.10353	895	ABSCH‐IRCC‐LA‐256921‐1	3	1279	Materials and Methods
616	PMC9907493	10.1093/gbe/evad001	896	ABSCH-IRCC-ZA-262022-1	3	1280	Acknowledgements
617	PMC6482553	10.1186/s12862-019-1417-0	900	AC/113/2013/I.S.P/MBNG/AUT.AC	3	1284	Ethical permits
625	PMC10769932	10.1007/s10071-023-01826-6	906	118/19/MEDD/SG/DGEF/DSAP/DGRNE	3	1302	Ethical permits
626	PMC3835327	10.1371/journal.pone.0080858	919	AU-COM2008042	3	1303	Materials and Methods
632	PMC4633127	10.1371/journal.pone.0140100	937	AU-COM2009061	3	1329	Materials and Methods
633	PMC9423088	10.1111/eva.13450	938	AU‐COM2016‐304	3	1330	Materials and Methods
633	PMC9423088	10.1111/eva.13450	939	AU‐COM2016‐335	3	1331	Materials and Methods
633	PMC9423088	10.1111/eva.13450	940	AU‐COM2016‐394	3	1332	Materials and Methods
634	PMC10650950	10.1093/jhered/esad058	941	AU-COM2016-317	3	1333	Acknowledgements
634	PMC10650950	10.1093/jhered/esad058	942	AU-COM 2019-459	3	1334	Acknowledgements
635	PMC9299799	10.1111/mec.16310	943	AU‐COM2017‐361	3	1335	Acknowledgements
636	PMC10669835	10.3390/biology12111428	943	AU‐COM2017‐361	3	1336	Materials and Methods
637	PMC9309078	10.1002/ece3.9114	945	AU‐COM2017‐350	3	1338	Materials and Methods
638	PMC10092175	10.1111/gcb.16473	946	AU‐COM2018‐437	3	1339	Acknowledgements
639	PMC7722930	10.1038/s41598-020-78525-6	947	AU-COM2018-422	3	1340	Acknowledgements
639	PMC7722930	10.1038/s41598-020-78525-6	948	AU-COM2018-428	3	1341	Acknowledgements
640	PMC9529767	10.1111/tbed.14579	949	AU‐COM2018‐414	3	1342	Materials and Methods
644	PMC9503883	10.3390/plants11182431	961	UNCST-NS59ES	2	1357	Acknowledgements
644	PMC9503883	10.3390/plants11182431	1073	NEMA/AGR/86/2018	3	1489	Acknowledgements
645	PMC9757597	10.1371/journal.pone.0277107	955	005/MINRESI/B00/C00/C10/C14	2	1349	Materials and Methods
656	PMC10010571	10.3389/fgene.2023.1041103	977	586/DGEFC/DCPRN/SCPRN/SA	3	1376	Materials and Methods
656	PMC10010571	10.3389/fgene.2023.1041103	977	586/DGEFC/DCPRN/SCPRN/SA	3	1376	Ethics Statement
658	PMC9879161	10.1051/parasite/2022058	139	608/DGEFC/DCPRN/PF-APA/SA	3	1379	Materials and Methods
661	PMC10215073	10.3390/antibiotics12050844	982	R-CM-UNA-007-2021-OT-CONAGEBIO	3	1382	Institutional Review Board Statement
661	PMC10215073	10.3390/antibiotics12050844	983	R-CM-UNA-006-2021-OT-CONAGEBIO	3	1383	Institutional Review Board Statement
662	PMC10449500	10.1128/msphere.00061-23	984	R-CM-UNA-005-2022-OT-CONAGEBIO.	3	1384	Data availability
663	PMC9918474	10.1038/s41598-023-28585-1	985	R-CM-UNA-005-2021-OT-CONAGEBIO	3	1385	Materials and Methods
664	PMC10281101	10.1128/mra.00237-23	17	R-CM-ITCR-001-2019-OT	3	1387	Acknowledgements
665	PMC9326293	10.1098/rspb.2022.0193	987	RT-044-2015-OTCONAGEBIO	3	1388	Ethics
665	PMC9326293	10.1098/rspb.2022.0193	988	R-054-2019-OT-CONAGEBIO	3	1389	Ethics
665	PMC9326293	10.1098/rspb.2022.0193	48	RT-019-2013-OT-CONAGEBIO	3	1390	Ethics
665	PMC9326293	10.1098/rspb.2022.0193	47	RT-042-2015-OT-CONAGEBIO	3	1391	Ethics
667	PMC10102059	10.1007/s00203-023-03533-9	991	R-044-2016-OT-CONAGEBIO	3	1394	Acknowledgements
668	PMC10354487	10.1098/rspb.2023.0804	19	R-025-2014-OT-CONAGEBIO	3	1396	Ethics
669	PMC10336374	10.1098/rsos.230451	993	JKM/MBS.1000-2/2(26)	2	1397	Ethics
669	PMC10336374	10.1098/rsos.230451	994	JKM/MBS.1000-2/3(30)	2	1398	Ethics
669	PMC10336374	10.1098/rsos.230451	996	25233	2	1400	Ethics
669	PMC10336374	10.1098/rsos.230451	997	30730	2	1401	Ethics
669	PMC10336374	10.1098/rsos.230451	998	48325	2	1402	Ethics
669	PMC10336374	10.1098/rsos.230451	999	53169	2	1403	Ethics
669	PMC10336374	10.1098/rsos.230451	1000	35846	2	1404	Ethics
669	PMC10336374	10.1098/rsos.230451	1001	45168	2	1405	Ethics
669	PMC10336374	10.1098/rsos.230451	1002	26934	2	1406	Ethics
669	PMC10336374	10.1098/rsos.230451	1003	14875	2	1407	Ethics
669	PMC10336374	10.1098/rsos.230451	1004	17131	2	1408	Ethics
669	PMC10336374	10.1098/rsos.230451	1005	21438	2	1409	Ethics
669	PMC10336374	10.1098/rsos.230451	30	R-002-2020-OT-CONAGEBIO	3	1411	Ethics
670	PMC10689775	10.1038/s42003-023-05577-5	37	R-046-2015-OT-CONAGEBIO	3	1418	Acknowledgements
671	PMC9499920	10.1007/s00049-022-00373-9	1013	R-016-2019-OT-CONAGEBIO	3	1419	Materials and Methods
671	PMC9499920	10.1007/s00049-022-00373-9	1014	R-021-2019-OT-CONAGEBIO	3	1420	Materials and Methods
672	PMC10474796	10.1002/ece3.10453	1015	R‐007‐2021‐OT‐CONAGEBIO	3	1421	Materials and Methods
673	PMC9836575	10.3897/bdj.10.e91486	1016	R-SINAC-ACG-PI-061-2021	2	1422	Acknowledgements
673	PMC9836575	10.3897/bdj.10.e91486	1017	R-019-2019-OT-CONAGEBIO	3	1423	Acknowledgements
674	PMC10509147	10.1002/ece3.10451	1019	R‐009‐2014‐OT‐CONAGEBIO	3	1426	Materials and Methods
674	PMC10509147	10.1002/ece3.10451	1020	R‐007‐2017‐OT‐CONAGEBIO	3	1427	Materials and Methods
675	PMC10796928	10.1038/s41598-023-50281-3	1021	R-CM-UNA-004-2018-OT	3	1428	Materials and Methods
676	PMC10062342	10.7717/peerj.15029	1026	SC/A-17-19	3	1433	Materials and Methods
676	PMC10062342	10.7717/peerj.15029	1026	SC/A-17-19	3	1433	Field Study Permissions
676	PMC10062342	10.7717/peerj.15029	1027	R-056-2105-OT-CONAGEBIO	3	1434	Materials and Methods
676	PMC10062342	10.7717/peerj.15029	1027	R-056-2105-OT-CONAGEBIO	3	1434	Field Study Permissions
676	PMC10062342	10.7717/peerj.15029	1029	MAAE-DBI-CM-2021-0152	3	1436	Materials and Methods
676	PMC10062342	10.7717/peerj.15029	1029	MAAE-DBI-CM-2021-0152	3	1436	Field Study Permissions
677	PMC10754464	10.1371/journal.pone.0296335	1037	013/2012 PNG/N21-2017-EXP-CM-2016-DNB/MA	3	1444	Materials and Methods
677	PMC10754464	10.1371/journal.pone.0296335	59	R056-2015-OT-CONAGEBIO	3	1445	Materials and Methods
678	PMC10683821	10.3201/eid2912.230774	1038	CM-ITCR-003-2021	3	1446	Acknowledgements
679	PMC10255400	10.3390/polym15112560	1039	R-CM-ITCR-002-2023-OT	3	1447	Materials and Methods
680	PMC10448698	10.3897/zookeys.1175.105068	1040	R-054-2022-OT-CONAGEBIO	3	1448	Acknowledgements
680	PMC10448698	10.3897/zookeys.1175.105068	1041	R-019-2019-CONAGEBIO	3	1449	Acknowledgements
680	PMC10448698	10.3897/zookeys.1175.105068	1016	R-SINAC-ACG-PI-061-2021	2	1453	Acknowledgements
681	PMC9649676	10.1038/s41598-022-23523-z	1045	R-001-2018-OT-CONAGEBIO	3	1454	Materials and Methods
683	PMC9546496	10.1111/mec.16554	1046	R‐002‐2020‐OT‐CONAGEBIO	3	1455	Materials and Methods
684	PMC10724892	10.1186/s42523-023-00280-6	1051	R-025-2014-OT-CONEGABIO	3	1460	Declarations
685	PMC10336381	10.1098/rspb.2023.0988	1052	R-070-2018-OTCONAGEBIO	3	1461	Ethics
685	PMC10336381	10.1098/rspb.2023.0988	806	INCOPESCA-CPI-003-12-2018	3	1462	Ethics
686	PMC9658315	10.3390/molecules27217284	1054	R-055-2016-OT-CONAGEBIO	3	1464	Materials and Methods
687	PMC9804929	10.1111/evo.14591	1055	R‐041‐2017‐OT‐CONAGEBIO	3	1465	Materials and Methods
688	PMC9826479	10.1111/nph.18464	1063	CONAGEBIO R‐056‐2019‐OT	3	1473	Acknowledgements
688	PMC9826479	10.1111/nph.18464	1064	R‐058‐2019‐OT	3	1474	Acknowledgements
688	PMC9826479	10.1111/nph.18464	1065	SE/AP‐13‐19	3	1475	Acknowledgements
688	PMC9826479	10.1111/nph.18464	1066	007‐2017‐SERNANP‐RNAM‐JEF	2	1476	Acknowledgements
688	PMC9826479	10.1111/nph.18464	1067	231‐2017‐SERFOR/DGGSPFFS	3	1477	Acknowledgements
689	PMC9728236	10.4014/jmb.2006.06042	1068	R-CM-INBio-074-2009-OT	3	1478	Materials and Methods
691	PMC10013852	10.1073/pnas.2214076120	1069	R-020-2014	3	1480	Materials and Methods
697	PMC10378931	10.3390/genes14071451	1070	82/18/MEEF/SG/DGF/DSAP/SCB.Re	2	1483	Materials and Methods
697	PMC10378931	10.3390/genes14071451	1070	82/18/MEEF/SG/DGF/DSAP/SCB.Re	2	1483	Institutional Review Board Statement
697	PMC10378931	10.3390/genes14071451	288	81/17/MEEF/SG/DGF/DSAP/SCB.Re	2	1484	Materials and Methods
697	PMC10378931	10.3390/genes14071451	288	81/17/MEEF/SG/DGF/DSAP/SCB.Re	2	1484	Institutional Review Board Statement
697	PMC10378931	10.3390/genes14071451	289	151/17/MEEF/SG/DGF/DSAP/SCB.Re	2	1485	Materials and Methods
697	PMC10378931	10.3390/genes14071451	289	151/17/MEEF/SG/DGF/DSAP/SCB.Re	2	1485	Institutional Review Board Statement
697	PMC10378931	10.3390/genes14071451	290	92/18/MEEF/SG/DGF/DSAP/SCB.Re	2	1486	Materials and Methods
697	PMC10378931	10.3390/genes14071451	290	92/18/MEEF/SG/DGF/DSAP/SCB.Re	2	1486	Institutional Review Board Statement
699	PMC10576358	10.1186/s12915-023-01722-y	1071	NEMA/AGR/109/2018/93	3	1487	Declarations
700	PMC9592064	10.1002/ecs2.4004	1074	P/16/9609/12754	2	1491	Acknowledgements
700	PMC9592064	10.1002/ecs2.4004	7	NEMA/AGR/46/2014	3	1493	Acknowledgements
701	PMC9321907	10.3390/pathogens11070769	1074	P/16/9609/12754	2	1496	Acknowledgements
701	PMC9321907	10.3390/pathogens11070769	7	NEMA/AGR/46/2014	3	1497	Acknowledgements
702	PMC9949660	10.1371/journal.pntd.0010752	1076	NACOSTI/P/21/9648	2	1499	Materials and Methods
702	PMC9949660	10.1371/journal.pntd.0010752	1077	NACOSTI/P/22/17142	2	1500	Materials and Methods
702	PMC9949660	10.1371/journal.pntd.0010752	10	NEMA/AGR/149/2021	3	1501	Materials and Methods
703	PMC10075465	10.1371/journal.pntd.0011208	7	NEMA/AGR/46/2014	3	1503	Materials and Methods
704	PMC10092988	10.3390/ani13071241	1078	GP No. 0184-19	3	1504	Materials and Methods
704	PMC10092988	10.3390/ani13071241	1078	GP No. 0184-19	3	1504	Institutional Review Board Statement
705	PMC10290705	10.1038/s41597-023-02306-9	1079	GP-0077-14	3	1505	Acknowledgements
705	PMC10290705	10.1038/s41597-023-02306-9	1080	GP-0085-15	3	1506	Acknowledgements
705	PMC10290705	10.1038/s41597-023-02306-9	1081	GP-0112-16	3	1507	Acknowledgements
706	PMC10172148	10.1021/acs.jnatprod.0c00038	627	FBP-0036-10	3	1508	Acknowledgements
706	PMC10172148	10.1021/acs.jnatprod.0c00038	628	GP-0054-11	3	1509	Acknowledgements
706	PMC10172148	10.1021/acs.jnatprod.0c00038	629	GP-0064-12	3	1510	Acknowledgements
706	PMC10172148	10.1021/acs.jnatprod.0c00038	631	GP-0140-17	3	1511	Acknowledgements
706	PMC10172148	10.1021/acs.jnatprod.0c00038	630	GP-0107-15	3	1512	Acknowledgements
710	PMC7705117	10.1099/ijsem.0.003143	628	GP-0054-11	3	1516	Acknowledgements
710	PMC7705117	10.1099/ijsem.0.003143	630	GP-0107-15	3	1517	Acknowledgements
711	PMC7329324	10.1128/msystems.00261-20	622	A2F0DA0	3	1518	Materials and Methods
711	PMC7329324	10.1128/msystems.00261-20	627	FBP-0036-10	3	1519	Acknowledgements
711	PMC7329324	10.1128/msystems.00261-20	628	GP-0054-11	3	1520	Acknowledgements
711	PMC7329324	10.1128/msystems.00261-20	629	GP-0064-12	3	1521	Acknowledgements
711	PMC7329324	10.1128/msystems.00261-20	630	GP-0107-15	3	1522	Acknowledgements
711	PMC7329324	10.1128/msystems.00261-20	631	GP-0140-17	3	1523	Acknowledgements
713	PMC6768060	10.7717/peerj.7785	1082	DA-BFAR GP-0097-15	3	1525	Materials and Methods
713	PMC6768060	10.7717/peerj.7785	1082	DA-BFAR GP-0097-15	3	1525	Field Study Permissions
714	PMC7601249	10.3390/microorganisms8101566	1083	Gratuitous Permit No. 0169-19	3	1526	Materials and Methods
715	PMC5627090	10.1098/rsos.170394	1084	Gratuitous Permit (NO.01-2013)	3	1527	Ethics
716	PMC9020718	10.1371/journal.pone.0266268	1085	Gratuitous Permit no. 0148–18	3	1528	Materials and Methods
717	PMC5976621	10.1038/s41598-018-26718-5	1082	DA-BFAR GP-0097-15	3	1529	Materials and Methods
718	PMC5552946	10.1002/mbo3.478	1086	DA‐BFAR GP‐0102‐15	3	1530	Materials and Methods
720	PMC9048919	10.1093/molbev/msac075	702	GP-0084-15	3	1532	Materials and Methods
721	PMC5082814	10.1371/journal.pone.0165368	1087	DA BFAR GP-0075-14	3	1533	Materials and Methods
722	PMC4704026	10.1038/srep18774	1088	DA-BFAR GP-0075-14	3	1534	Materials and Methods
727	PMC10379402	10.3390/ijms241411353	1094	NBA/Tech Appl/9/Form B/03/15/15–16/1265	3	1542	Acknowledgements
727	PMC10379402	10.3390/ijms241411353	329	MAE-DNB-CM-2015-0017	3	1543	Acknowledgements
727	PMC10379402	10.3390/ijms241411353	351	MAE-DNB-CM-2019-0115	3	1544	Acknowledgements
730	PMC9981461	10.1038/s41564-023-01320-2	1096	NBA/Tech Appl/9/1822/17/18-19/3535	3	1546	Materials and Methods
731	PMC10142961	10.3390/toxins15040258	1097	NBA/9/1673/18/22-23/2054	3	1547	Acknowledgements
757	PMC10259769	10.1002/ece3.10160	1110	2020‐185‐NA‐1990‐172	3	1566	Research permits
758	PMC9894401	10.1371/journal.pone.0277535	1111	RCA 2001–272	3	1567	Acknowledgements
758	PMC9894401	10.1371/journal.pone.0277535	1112	RCA 2007–153	3	1568	Acknowledgements
758	PMC9894401	10.1371/journal.pone.0277535	1113	2018-76-NA-2007-153	3	1569	Acknowledgements
758	PMC9894401	10.1371/journal.pone.0277535	1114	2019-334-NA-2009-19	3	1570	Acknowledgements
758	PMC9894401	10.1371/journal.pone.0277535	1115	2019-335-NA-2006-19	3	1571	Acknowledgements
758	PMC9894401	10.1371/journal.pone.0277535	1116	2021-598-NA-2021-264	3	1572	Acknowledgements
758	PMC9894401	10.1371/journal.pone.0277535	262	RCA 2009-306-NA-2009-201	3	1573	Acknowledgements
758	PMC9894401	10.1371/journal.pone.0277535	263	2011-239-NA-2011-82	3	1574	Acknowledgements
759	PMC10482347	10.1126/sciadv.adg6568	1117	770 06/62710	2	1575	Materials and Methods
759	PMC10482347	10.1126/sciadv.adg6568	1118	2014/R991	2	1576	Materials and Methods
759	PMC10482347	10.1126/sciadv.adg6568	1119	544-547/GE/2014	2	1577	Materials and Methods
759	PMC10482347	10.1126/sciadv.adg6568	1120	2015-176-NA-2015	3	1578	Materials and Methods
759	PMC10482347	10.1126/sciadv.adg6568	1121	2016-373-NA-2015-96	3	1579	Materials and Methods
762	PMC5365686	10.1128/aac.02054-16	1128	803-B5-600	2	1588	Acknowledgements
762	PMC5365686	10.1128/aac.02054-16	1129	803-B5-770	2	1589	Acknowledgements
766	PMC9268739	10.3390/molecules27134265	1130	R-CM-ITCR-005-2019-OT	3	1592	Materials and Methods
768		10.1152/japplphysiol.01118.2017	1131	R-033–2015	3	1594	Materials and Methods
768		10.1152/japplphysiol.01118.2017	1132	R-008 –2017	3	1595	Materials and Methods
768		10.1152/japplphysiol.01118.2017	1133	R-027–2017-OT	3	1596	Materials and Methods
770		10.15517/rbt.v68is1.41177	1136	R-051-2018-OT-CONAGEBIO	3	1599	Acknowledgements
776		10.1016/j.jhazmat.2020.122224	1137	R-CM-UNA-002-2018-OT	3	1607	Acknowledgements
777		10.1111/acv.12498	989	R-036-2013-OT-CONAGEBIO	3	1609	Ethics Statement
780		10.1080/01490451.2020.1761910	1139	Resolution 0255	3	1610	Notes
780		10.1080/01490451.2020.1761910	1140	No. 121	3	1611	Notes
781		10.1007/s00792-021-01217-0	1140	No. 121	3	1612	Ethics Declarations
784		10.1111/j.1365-294x.2012.05618.x	1141	R-015-2011-OT-CONAGEBIO	3	1615	Acknowledgements
786		10.1093/zoolinnean/zlab040	1145	R035-2016-OT	3	1620	Materials and Methods
787		10.3390/applmicrobiol1010004	1146	R-057-2019-OT-CONAGEBIO	3	1621	Materials and Methods
787		10.3390/applmicrobiol1010004	1146	R-057-2019-OT-CONAGEBIO	3	1621	Institutional Review Board Statement
790	PMC8722730	10.1371/journal.pntd.0009942	1149	contract No. 121	3	1625	Materials and Methods
790	PMC8722730	10.1371/journal.pntd.0009942	1150	No-25	3	1626	Materials and Methods
790	PMC8722730	10.1371/journal.pntd.0009942	1151	resolution No. 0207	3	1627	Materials and Methods
791	PMC11126030	10.3390/toxins16050224	1152	N°370	3	1628	Materials and Methods
791	PMC11126030	10.3390/toxins16050224	1152	N°370	3	1628	Institutional Review Board Statement
791	PMC11126030	10.3390/toxins16050224	1153	N°126	3	1629	Institutional Review Board Statement
791	PMC11126030	10.3390/toxins16050224	1154	addendum # 14	3	1630	Materials and Methods
791	PMC11126030	10.3390/toxins16050224	1154	addendum # 14	3	1630	Institutional Review Board Statement
792	PMC10745791	10.3390/pathogens12121418	1155	resolution 1466	3	1631	Materials and Methods
794	PMC10746765	10.1007/s11356-023-30682-7	1158	Contract No. 346	3	1634	Funding
795	PMC10215347	10.3390/antibiotics12050845	1159	Contract N° 270	3	1635	Acknowledgements
796	PMC11135077	10.1177/00368504241253695	1161	Agreement No. 117	3	1637	Acknowledgements
796	PMC11135077	10.1177/00368504241253695	1162	Amendment No. 5	3	1638	Acknowledgements
797	PMC10421556	10.14202/vetworld.2023.1231-1237	1164	Addendum N° 28	3	1640	Materials and Methods
797	PMC10421556	10.14202/vetworld.2023.1231-1237	1165	N° 121 of January 22, 2016	3	1641	Materials and Methods
798	PMC11020439	10.1371/journal.pone.0302273	1166	license # 0155 of January 30th, 2009	3	1642	Materials and Methods
800	PMC11035050	10.1016/j.heliyon.2024.e29431	1171	contract Otro si 28	3	1647	Data availability
800	PMC11035050	10.1016/j.heliyon.2024.e29431	1172	RGE0152-28	3	1648	Data availability
800	PMC11035050	10.1016/j.heliyon.2024.e29431	1173	Contract No. 121 of 2016	3	1649	Materials and Methods
801	PMC10142030	10.3390/molecules28083474	1174	No. 270 contract	3	1650	Materials and Methods
802	PMC10680088	10.3897/bdj.11.e113396	358	MAE-DNB-CM-2018-0106	3	1652	Acknowledgements
803	PMC10488431	10.3390/molecules28176181	1176	No. 121 of 01/22/2016	3	1654	Acknowledgements
803	PMC10488431	10.3390/molecules28176181	1177	OTHER No. 21	3	1655	Acknowledgements
804	PMC10215488	10.3390/antibiotics12050814	1159	Contract N° 270	3	1659	Institutional Review Board Statement
805	PMC10934494	10.3390/plants13050570	1184	Contract No. 291	3	1664	Institutional Review Board Statement
805	PMC10934494	10.3390/plants13050570	1185	Contract No. 287	3	1665	Institutional Review Board Statement
805	PMC10934494	10.3390/plants13050570	1186	Otro Sí No. 9	2	1666	Institutional Review Board Statement
805	PMC10934494	10.3390/plants13050570	1187	Contract No. 342	3	1667	Institutional Review Board Statement
805	PMC10934494	10.3390/plants13050570	1188	Otro Sí No. 1	2	1668	Institutional Review Board Statement
805	PMC10934494	10.3390/plants13050570	1189	resolution No. 1543 of 2022	3	1669	Institutional Review Board Statement
807	PMC11149877	10.1371/journal.pone.0304799	1191	license # 0155	3	1672	Materials and Methods
808	PMC10146085	10.3390/insects14040367	1192	Contract No. 270-2019	3	1674	Others
810	PMC10215080	10.3390/antibiotics12050899	1159	Contract N° 270	3	1675	Institutional Review Board Statement
811	PMC11223146	10.1021/acsomega.4c03095	1193	No. 357 of November 17, 2022	3	1679	Acknowledgements
812	PMC10742119	10.3390/biom13121729	1194	Contract number 212/2018	3	1680	Acknowledgements
812	PMC10742119	10.3390/biom13121729	1195	Resolution 210/2020	3	1681	Acknowledgements
813	PMC9272861	10.1186/s12906-022-03654-6	1196	Contract No. 270–2019	3	1682	Funding
813	PMC9272861	10.1186/s12906-022-03654-6	1197	Resolution 1761 of November 1, 2019	3	1683	Materials and Methods
814	PMC9605138	10.3390/jof8101042	1198	Resolution No. 01749 of 29 December 2017	3	1684	Legal Considerations
814	PMC9605138	10.3390/jof8101042	1199	No. 127	3	1685	Legal Considerations
815	PMC10220882	10.3390/molecules28104156	1200	Contract No. 270	3	1686	Institutional Review Board Statement
816	PMC9458080	10.3390/molecules27175525	1200	Contract No. 270	3	1695	Institutional Review Board Statement
817	PMC10223537	10.3390/molecules28104062	1208	N° 270	3	1698	Materials and Methods
818	PMC9863295	10.3390/insects14010041	1192	Contract No. 270-2019	3	1699	Others
819	PMC10102066	10.1007/s10886-023-01404-7	1211	No. 143	3	1702	Materials and Methods
819	PMC10102066	10.1007/s10886-023-01404-7	1212	Resolution 1348 of 2014	3	1703	Materials and Methods
820	PMC9607004	10.3390/molecules27206844	1213	Contract No 270	3	1704	Institutional Review Board Statement
821	PMC8532617	10.3390/antibiotics10101191	1159	Contract N° 270	3	1712	Acknowledgements
822	PMC8833226	10.7717/peerj.12765	1217	Resolución 1070 del 28 de Agosto de 2015	2	1713	Materials and Methods
823	PMC9321352	10.3390/microorganisms10071376	1218	Number 117	3	1714	Materials and Methods
823	PMC9321352	10.3390/microorganisms10071376	1219	Otrosí 4	3	1715	Materials and Methods
825	PMC10574317	10.3390/molecules28196767	1220	Permit N° 270	3	1716	Acknowledgements
826	PMC9269283	10.3390/plants11131693	1192	Contract No. 270-2019	3	1718	Others
827	PMC6906639	10.1016/j.dib.2019.104882	1223	#64 of April 23, 2013	3	1720	Acknowledgements
827	PMC6906639	10.1016/j.dib.2019.104882	1225	No April 64, 2013	3	1722	Materials and Methods
828	PMC8228094	10.3390/microorganisms9061214	1226	decree no. 1376	3	1723	Materials and Methods
828	PMC8228094	10.3390/microorganisms9061214	1227	resolution no. 0207 of 090320	3	1724	Materials and Methods
828	PMC8228094	10.3390/microorganisms9061214	1228	permission contract no. 121 of 2016	3	1725	Materials and Methods
828	PMC8228094	10.3390/microorganisms9061214	1229	OTROSí No. 25	3	1726	Materials and Methods
829	PMC8707384	10.3390/md19120674	1230	Agreement No. 117 of 26 May 2015	3	1727	Materials and Methods
829	PMC8707384	10.3390/md19120674	1230	Agreement No. 117 of 26 May 2015	3	1727	Acknowledgements
829	PMC8707384	10.3390/md19120674	1162	Amendment No. 5	3	1728	Materials and Methods
829	PMC8707384	10.3390/md19120674	1162	Amendment No. 5	3	1728	Acknowledgements
830	PMC10057770	10.3390/molecules28062872	1231	No. 270	3	1729	Materials and Methods
831	PMC8618744	10.3390/toxins13110748	1192	Contract No. 270-2019	3	1730	Funding
832	PMC10586612	10.1371/journal.pone.0291413	1232	resolution 0524 of May 27, 2014	3	1732	Materials and Methods
833	PMC8469583	10.3390/microorganisms9091897	1233	resolution 0524 of 27 May 2014	2	1733	Materials and Methods
840	PMC8606161	10.7717/peerj.12395	1241	# 64 of 129 April 23, 2013	3	1741	Materials and Methods
840	PMC8606161	10.7717/peerj.12395	1241	# 64 of 129 April 23, 2013	3	1741	Field Study Permissions
841	PMC10135785	10.3390/antiox12040876	1244	RGE0156-5	3	1744	Materials and Methods
841	PMC10135785	10.3390/antiox12040876	1245	Otrosí # 5	3	1745	Materials and Methods
841	PMC10135785	10.3390/antiox12040876	1246	126 of 2016	3	1746	Materials and Methods
842	PMC8578666	10.1038/s41598-021-01427-8	1247	resolution No 284 of 2020	3	1747	Materials and Methods
842	PMC8578666	10.1038/s41598-021-01427-8	1247	resolution No 284 of 2020	3	1747	Acknowledgements
843	PMC11243853		336	MAE-DNB-CM-2016-0048	3	1748	Materials and Methods
844	PMC8066450	10.3390/toxics9040070	1249	#64 of 23 April 2013	3	1750	Institutional Review Board Statement
845	PMC9737215	10.3390/ijms232314807	1252	RGE0156-13	3	1754	Materials and Methods
845	PMC9737215	10.3390/ijms232314807	1246	126 of 2016	3	1756	Materials and Methods
846	PMC10622380	10.1007/s11356-023-29816-8	1254	Res No. 1198	2	1757	Materials and Methods
847	PMC7800953	10.1080/23802359.2018.1450664	1223	#64 of April 23, 2013	3	1759	Acknowledgements
848	PMC9783217	10.3390/pharmaceutics14122758	1256	Access contract 249 of 2018	3	1761	Acknowledgements
849	PMC9268250	10.3390/molecules27134186	1208	N° 270	3	1762	Materials and Methods
851	PMC9901308	10.7717/peerj.14798	1257	MAATE-DBI-CM-2021-0173	2	1763	Materials and Methods
851	PMC9901308	10.7717/peerj.14798	1257	MAATE-DBI-CM-2021-0173	2	1763	Field Study Permissions
853	PMC5651488	10.1016/j.dib.2017.10.015	1259	No 64 of April 2013	3	1764	Materials and Methods
854	PMC5472237	10.1016/j.gdata.2017.06.005	1259	No 64 of April 2013	3	1766	Materials and Methods
855	PMC8410751	10.3897/zookeys.1057.65877	1260	739/ANLA/MADS	2	1768	Acknowledgements
857	PMC10608814	10.3390/molecules28207094	1261	number 315 of 2021	3	1769	Materials and Methods
859	PMC11240612		1263	Number 117 (Otrosí4) on the 8 May 2018	3	1772	Materials and Methods
860	PMC10838292	10.1038/s41598-024-53003-5	1264	MAE-DNB-CM-2015-014	3	1773	Materials and Methods
860	PMC10838292	10.1038/s41598-024-53003-5	1265	MAE-DNB-CM-2019-0118	3	1774	Materials and Methods
860	PMC10838292	10.1038/s41598-024-53003-5	362	MAE-DNB-CM-2015-0016	3	1775	Materials and Methods
861	PMC10178282	10.7717/peerj.15195	317	MAE-DNB-CM-2016-0045	3	1776	Materials and Methods
861	PMC10178282	10.7717/peerj.15195	317	MAE-DNB-CM-2016-0045	3	1776	Ethics
861	PMC10178282	10.7717/peerj.15195	317	MAE-DNB-CM-2016-0045	3	1776	Field Study Permissions
861	PMC10178282	10.7717/peerj.15195	341	MAE-DNB-CM-2019-0120	3	1777	Materials and Methods
861	PMC10178282	10.7717/peerj.15195	341	MAE-DNB-CM-2019-0120	3	1777	Ethics
861	PMC10178282	10.7717/peerj.15195	341	MAE-DNB-CM-2019-0120	3	1777	Field Study Permissions
862	PMC10600087	10.1186/s40529-023-00403-x	1266	MAE-DNB-CM-2015-0039	3	1778	Materials and Methods
862	PMC10600087	10.1186/s40529-023-00403-x	1266	MAE-DNB-CM-2015-0039	3	1778	Declarations
863	PMC10346516	10.3390/plants12132560	1267	MAE–DNB–CM–2018–0098	3	1779	Acknowledgements
864	PMC10305122	10.3390/vetsci10060378	335	MAE-DNB-CM-2015-0028	3	1780	Institutional Review Board Statement
865	PMC10567715	10.1038/s41598-023-44524-6	336	MAE-DNB-CM-2016-0048	3	1781	Materials and Methods
865	PMC10567715	10.1038/s41598-023-44524-6	336	MAE-DNB-CM-2016-0048	3	1781	Materials and Methods
866	PMC10304175	10.3390/v15061380	1267	MAE–DNB–CM–2018–0098	3	1782	Acknowledgements
866	PMC10304175	10.3390/v15061380	1267	MAE–DNB–CM–2018–0098	3	1782	Institutional Review Board Statement
867	PMC10326184	10.1186/s40529-023-00390-z	317	MAE-DNB-CM-2016-0045	3	1787	Acknowledgements
867	PMC10326184	10.1186/s40529-023-00390-z	317	MAE-DNB-CM-2016-0045	3	1787	Declarations
869	PMC10838188	10.3897/zookeys.1180.107333	1273	MAE-DNBCM-2019-012	3	1793	Acknowledgements
869	PMC10838188	10.3897/zookeys.1180.107333	1274	MAE–DNB–CM–2018–0106	3	1794	Acknowledgements
869	PMC10838188	10.3897/zookeys.1180.107333	317	MAE-DNB-CM-2016-0045	3	1795	Acknowledgements
870	PMC10583198	10.1093/aob/mcad099	328	MAE-DNB-CM-2018-0082	3	1799	Acknowledgements
872	PMC10509408	10.1002/ece3.10531	1277	MAE‐DNB‐CM‐2015‐0030	3	1802	Acknowledgements
873	PMC10536308	10.3390/molecules28186701	336	MAE-DNB-CM-2016-0048	3	1803	Materials and Methods
874	PMC10530088	10.3390/foods12183494	1278	MAE-DNB-CM-2017–0080-UTE	2	1804	Others
875	PMC10536180	10.3390/plants12183331	336	MAE-DNB-CM-2016-0048	3	1806	Materials and Methods
876	PMC10545417	10.1029/2022gh000774	1280	MAE‐DNB‐CM‐2015‐0016	3	1807	Materials and Methods
877	PMC10095870	10.3390/molecules28073208	1281	MAE-DNB-CM-2017-0076	3	1808	Others
879	PMC10337946	10.1371/journal.pone.0287120	358	MAE-DNB-CM-2018-0106	3	1812	Materials and Methods
880	PMC10208363	10.3897/zookeys.1149.96134	362	MAE-DNB-CM-2015-0016	3	1814	Materials and Methods
880	PMC10208363	10.3897/zookeys.1149.96134	362	MAE-DNB-CM-2015-0016	3	1814	Acknowledgements
881	PMC9961955	10.3390/microorganisms11020399	355	MAE-DNB-CM-2016-0046	3	1816	Data availability
882	PMC10421256	10.3390/plants12152878	336	MAE-DNB-CM-2016-0048	3	1817	Materials and Methods
883	PMC10462691	10.1038/s41437-023-00635-4	1284	MAE-DNB-CM-2016- 0041	3	1818	Ethics Statement
884	PMC10135086	10.3390/antibiotics12040677	336	MAE-DNB-CM-2016-0048	3	1820	Materials and Methods
885	PMC10490261	10.3390/plants12173139	336	MAE-DNB-CM-2016-0048	3	1821	Materials and Methods
886	PMC10450456	10.3897/zookeys.1175.106113	345	MAE-DNB-CM-2019-0126	3	1823	Materials and Methods
886	PMC10450456	10.3897/zookeys.1175.106113	346	MAAE-ARSFC-2020-0642	2	1824	Materials and Methods
887	PMC9930361	10.1186/s12866-022-02748-y	1287	MAE-DNB-CM-2015–0016	3	1825	Materials and Methods
889	PMC10582010	10.1038/s41467-023-41693-w	351	MAE-DNB-CM-2019-0115	3	1828	Materials and Methods
890	PMC10503748	10.1371/journal.pone.0290604	362	MAE-DNB-CM-2015-0016	3	1829	Materials and Methods
891	PMC10208808	10.3897/zookeys.1143.93601	1290	SC/A-8-09	3	1831	Materials and Methods
891	PMC10208808	10.3897/zookeys.1143.93601	1291	SC/A-28-09	3	1832	Materials and Methods
891	PMC10208808	10.3897/zookeys.1143.93601	1292	SC/A-37-11	3	1833	Materials and Methods
891	PMC10208808	10.3897/zookeys.1143.93601	1293	SC/A-33-12	3	1834	Materials and Methods
891	PMC10208808	10.3897/zookeys.1143.93601	1294	SE/A-60-16	3	1835	Materials and Methods
891	PMC10208808	10.3897/zookeys.1143.93601	1295	SE/A-33-18	3	1836	Materials and Methods
891	PMC10208808	10.3897/zookeys.1143.93601	331	MAE-DNB-CM-2018-0105	3	1837	Materials and Methods
892	PMC9966422	10.3390/plants12040849	336	MAE-DNB-CM-2016-0048	3	1838	Materials and Methods
893	PMC10053332	10.3390/plants12061323	336	MAE-DNB-CM-2016-0048	3	1839	Materials and Methods
894	PMC9855075	10.3390/antibiotics12010082	336	MAE-DNB-CM-2016-0048	3	1840	Materials and Methods
895	PMC9985417	10.7717/peerj.14715	331	MAE-DNB-CM-2018-0105	3	1841	Field Study Permissions
896	PMC10208233	10.3897/zookeys.1145.96616	331	MAE-DNB-CM-2018-0105	3	1842	Materials and Methods
896	PMC10208233	10.3897/zookeys.1145.96616	1290	SC/A-8-09	3	1844	Materials and Methods
896	PMC10208233	10.3897/zookeys.1145.96616	1291	SC/A-28-09	3	1845	Materials and Methods
896	PMC10208233	10.3897/zookeys.1145.96616	1292	SC/A-37-11	3	1846	Materials and Methods
896	PMC10208233	10.3897/zookeys.1145.96616	1293	SC/A-33-12	3	1847	Materials and Methods
896	PMC10208233	10.3897/zookeys.1145.96616	1294	SE/A-60-16	3	1848	Materials and Methods
896	PMC10208233	10.3897/zookeys.1145.96616	1295	SE/A-33-18	3	1849	Materials and Methods
897	PMC10067942	10.1038/s41598-023-31826-y	325	MAE-DNB-CM-2016-0043	3	1855	Materials and Methods
898	PMC10321490	10.1093/molbev/msad147	1301	57585–1	2	1856	Materials and Methods
898	PMC10321490	10.1093/molbev/msad147	1302	MAE-DNB-CM-2019–0115	3	1857	Materials and Methods
899	PMC9785249	10.3390/pathogens11121490	363	MAE-DNB-CM-2015-0028-M-002	3	1858	Materials and Methods
899	PMC9785249	10.3390/pathogens11121490	363	MAE-DNB-CM-2015-0028-M-002	3	1858	Institutional Review Board Statement
900	PMC9527025	10.7717/peerj.14066	317	MAE-DNB-CM-2016-0045	3	1859	Materials and Methods
900	PMC9527025	10.7717/peerj.14066	317	MAE-DNB-CM-2016-0045	3	1859	Ethics
900	PMC9527025	10.7717/peerj.14066	317	MAE-DNB-CM-2016-0045	3	1859	Field Study Permissions
900	PMC9527025	10.7717/peerj.14066	341	MAE-DNB-CM-2019-0120	3	1860	Materials and Methods
900	PMC9527025	10.7717/peerj.14066	341	MAE-DNB-CM-2019-0120	3	1860	Ethics
901	PMC9489518	10.1016/j.ijppaw.2022.09.001	364	MAE-DNB-CM-2018-0085	3	1862	Ethical permits
902	PMC9740791	10.3390/ijms232314686	329	MAE-DNB-CM-2015-0017	3	1863	Materials and Methods
902	PMC9740791	10.3390/ijms232314686	351	MAE-DNB-CM-2019-0115	3	1864	Materials and Methods
904	PMC9848674	10.3897/zookeys.1121.89539	329	MAE-DNB-CM-2015-0017	3	1867	Materials and Methods
904	PMC9848674	10.3897/zookeys.1121.89539	331	MAE-DNB-CM-2018-0105	3	1868	Materials and Methods
905	PMC10090645	10.1017/s0031182022001603	331	MAE-DNB-CM-2018-0105	3	1871	Acknowledgements
906	PMC9491572	10.1371/journal.pone.0274362	1306	MAE-DNB- CM-2018-0106	3	1872	Materials and Methods
907	PMC9583859	10.7717/peerj.13761	439	MAE-DNB-ARRGG-CM-2014-0002	3	1875	Materials and Methods
907	PMC9583859	10.7717/peerj.13761	439	MAE-DNB-ARRGG-CM-2014-0002	3	1875	Ethics
908	PMC9797937	10.1002/ece3.9642	1309	SEX‐A‐35‐18	3	1878	Acknowledgements
908	PMC9797937	10.1002/ece3.9642	403	MAE‐DNB‐CM‐2016‐0043	3	1883	Acknowledgements
909	PMC9823406	10.3390/plants12010039	336	MAE-DNB-CM-2016-0048	3	1884	Materials and Methods
910	PMC9749353	10.1186/s42523-022-00218-4	1314	MAE-DNB-CM-2016-0041-M-0001	3	1885	Declarations
911	PMC9654423	10.3390/plants11212972	336	MAE-DNB-CM-2016-0048	3	1888	Materials and Methods
912	PMC9849045	10.3897/phytokeys.203.83529	1318	237-2015-SERFOR/DGGSPFFS	2	1890	Acknowledgements
912	PMC9849045	10.3897/phytokeys.203.83529	328	MAE-DNB-CM-2018-0082	3	1892	Acknowledgements
913	PMC10091960	10.1111/mec.16713	442	MAE‐DNB‐CM‐2015‐0017	3	1893	Materials and Methods
914	PMC8178292	10.3897/bdj.9.e67438	317	MAE-DNB-CM-2016-0045	3	1895	Materials and Methods
915	PMC8733541	10.4269/ajtmh.21-0697	1321	MAE-DNB-2018-0090	3	1896	Ethics
